# Supplementary material for: Size Matters: An Evaluation of the Molecular Basis of Ontogenetic Modifications in the Composition of Bothrops jararacussu Snake Venom
Source: Toxins (Basel). 2020 Dec 11;12(12):791. doi: 10.3390/toxins12120791 (PMC7763748; doi:10.3390/toxins12120791)
Supplement: Supplementary file 1 [file toxins-12-00791-s001.zip]

Archive with 4 entries (4 files):
- toxins-988488 corrected supple/Supplementary_Table_3.xlsx
- toxins-988488 corrected supple/Supplementary_Table_4.xlsx
- toxins-988488 corrected supple/Supplementary_Table_5.xlsx
- toxins-988488 corrected supple/toxins-988488 supple for final.pdf
