# Supplementary material for: Size Matters: An Evaluation of the Molecular Basis of Ontogenetic Modifications in the Composition of Bothrops jararacussu Snake Venom
Source: Toxins (Basel). 2020 Dec 11;12(12):791. doi: 10.3390/toxins12120791 (PMC7763748; doi:10.3390/toxins12120791)
Supplement: Supplementary file 1 [file toxins-12-00791-s001.zip › toxins-988488 corrected supple/Supplementary_Table_3.xlsx]

## Sheet: Table_Supplementary_3
Table S3: Identification and annotation of the toxin sequences from B. jararacussu venom gland transcriptomes. *ns=not shown
Toxin Group	Code	Acession Number	Annotation	cDNAs		Putative Mature Proteins
				Sequence	identification	Sequence	identification	% identity
Bradykinin Potentiating Peptide	BJSUBPP001		Putative precursor of snake venom bradykinin-potentiating peptide	ATGGTCCTCTCCCGCCTGGCGGCCAGCGGGCTGCTGCTCCTGGCCCTGCTGGCGCTCTCGGTCGACGGGAAGCCGGTGCAGCAGTGGGCGCAGAGTTGGCCCGGTCCTAATATTCCGCAGCTCCTGGTGCAGCAGTGGGCGCAAGGGGGCTGGCCGCGCCCCGGTCCTGAGATTCCGCCGCTGACGGTGCAGCAGTGGGCGCAAAACTGGCCGCATCCTCAGATTCCGCCGCTGACGGTGCAGCAGTGGGCGCAAGCGCGGCCGCCGCATCCTCCGATACCGCCGGCACCGCTGCAGAAGTGGGCGCCGGTGCAGAAGTGGGCGCCGGTGCAGAAGTGGGCGCCGCTGCTGCAGCCCCACGAGAGTCCGGCGGGCGGCACGACGGCCTTGCGGGAGGAG…	Bradykinin-potentiating and C-type natriuretic peptides; OS:Bothrops jararaca; Q6LEM5.1	ns	ns	ns
	BJSUBPP002		Putative precursor of snake venom bradykinin-potentiating peptide	ATGGTCCTCTCCCGCCTGGCGGCCAGCGGGCTGCTGCTCCTGGCCCTGCTGGCGCTCTCGGTCGACGGGAAGCCGGTGCAGCAGTGGGCGCAGAGTTGGCCCGGTCCTAATATTCCGCAGCTCCTGGTGCAGCAGTGGGCGCAAGGGGGCTGGCCGCGCCCCGGTCCTGAGATTCCGCCGCTGACGGTGCAGCAGTGGGCGCAAAACTGGCCGCATCCTCAGATTCCGCCGCTGACGGTGCAGCAGTGGGCGCAAGGGCGGCCGCCGGGTCCTCCGATTCCGCCGCTGACGGTGCAGCAGTGGGCGCAAGCGCGGCCGCCGCATCCTCCGATACCGCCGGCGCCGCTGCAGAAGTGGGCGCCGGTGCAGAAGTGGGCGCCGCTGCTGCAGCCCCACGAG…	Bradykinin-potentiating and C-type natriuretic peptides; OS:Bothrops jararaca; Q6LEM5.1	ns	ns	ns
	BJSUBPP003		Putative precursor of snake venom bradykinin-potentiating peptide	ATGGTCCTCTCCCGCCTGGCGGCCAGCGGGCTGCTGCTCCTGGCCCTGCTGGCGCTCTCGGTCGACGGGAAGCCGGTGCAGCAGTGGGCGCAGAGTTGGCCCGGTCCTAATATTCCGCAGCTCCTGGTGCAGCAGTGGGCGCAAGGGGGCTGGCCGCGCCCCGGTCCTGAGATTCCGCCGCTGACGGTGCAGCAGTGGGCGCAAAACTGGCCGCATCCTCAGATTCCGCCGCTGACGGTGCAGCAGTGGGCGCAAGGGCGGCCGCCGGGTCCTCCGATTCCGCCGCTGACGGTGCAGCAGTGGGCGCAAGCGCGGCCGCCGCATCCTCCGATACCGCCGGCGCCGCTGCAGAAGTGGGCGCCGGTGCAGAAGTGGGCGCCGGTGCAGAAGTGGGCGCCG…	Bradykinin-potentiating and C-type natriuretic peptides; OS: Bothrops jararaca; Q6LEM5.1	ns	ns	ns
Cysteine-rich Secretory Protein	BJSUCRISP001		Putative precursor of snake venom cysteine-rich secretory protein	ATGATTGCCTTCATTGTCTTGCTAATTCTTGCTGCAGTGTTGCAACAGTCTTCTGGAAGTGTTGATTTTGATTCTGAGTCACCCAGGAAACCAGAAATACAAAACGAGATTGTTGACTTGCACAATTCTTTAAGGAAATCTGTGAATCCAACTGCTAGCAACATGCTAAAAATGGAATGGTATCCTGAAGCTGCTGCTAATGCAGAACGTTGGGCGTACAGATGTATTGAGAGACACAGTCTACCCAATTCAAGAGTTATTAGAGGAATAAAATGTGGTGAAAATATATATATGTCACCTATTCCTCTAAAATGGACTGAAATTATTCACGCTTGGCATGATGAATACAAAAATTTCAAATATGGCACTGGAGCAGAACCACCAACTGCTGTTATTGGC…	Cysteine-rich Venom Protein Moojin; OS:Bothrops moojen; ATU85541.1i	SVDFDSESPRKPEIQNEIVDLHNSLRKSVNPTASNMLKMEWYPEAAANAERWAYRCIERHSLPNSRVIRGIKCGENIYMSPIPLKWTEIIHAWHDEYKNFKYGTGAEPPTAVIGHYTQIVWYKSYLAGCAAAYCPSSSYKYFYVCQYCPAGNMRGKTATPYKSGPPCGDCPSACDDGLCTNPCTKEDKFTNCDSMVQSSGCQDRQMQSECPATCFCQNKII	cysteine-rich Venom Protein Moojin [Bothrops moojeni]; ATU85541	0.9955
	BJSUCRISP002		Putative precursor of snake venom cysteine-rich secretory protein	ATGTCTAAGAATCCTACCATTCCTTGGCTCATAGCACCATCGCTCTTCCTCTTCCTGACTCATGGCATCCAGTGTTTCTTCTTGCCCAATGCCACCCATTTGGAAAGCATCCTTAATCAATACCAAGATGGGCAACCACATTCAAGGGCCAAGAGATCAATTTCCAGAAATGACCGAGACGAAATCCTAATGCTTCATAATAAATTGAGAGGAGAAGTCTACCCTTCAGCATCCAACATGGAATACATGAGATGGGATGAAGAACTGGAGAGATCGGCCGAATCTTGGGCTCACCAATGCATCTGGGACCATGGACCTGCCAGCCTCCTCCCATCCATCGGCCAGAATTTGGCTGTTCACTGGGGAAGGCATCGTTCTCCAGGTTTCCACGTCCAGTCT…	Cysteine-rich secretory protein LCCL domain-containing 2 OS:Protobothrops mucrosquamatus; XP_015666034.1	FFLPNATHLESILNQYQDGQPHSRAKRSISRNDRDEILMLHNKLRGEVYPSASNMEYMRWDEELERSAESWAHQCIWDHGPASLLPSIGQNLAVHWGRHRSPGFHVQSWYDEVKDYTYPYPHECSPWCPDRCTGPMCTHYTQMVWATTNKIGCAINICKRMDVWGEVWENAVYLVCNYSPKGNWIGEAPYKNGRSCSECPPSYGGGCRANLCYKEKVVEKPETDRANEVEIQKVPDRIQPKSVKPAKEKKPAEVTYMTQVIKCDTKMRDTCRGSTCNRYLCPAGCLNSKGKVFGFPNYESASSICRAAIHSGVLDNRGGLVDITRKGRSDFFVMSLRNGIRTLSKHKPSNGFAVLKVIVQTLDCYTTVEELCPFKKPTTHCPRSYCPAYCKNEPNHWAT…	cysteine-rich secretory protein LCCL domain-containing 2 [Protobothrops mucrosquamatus]; XP_015666034.1	0.9787
C-Type Lectin	BJSUCTL001		Putative precursor of snake venom C-type lectin - alpha subunit	ATGGGGCGATTCATCTTCGTGAGCTTCGGCTTGCTGGTCGGGTTCCTCTCCCTGAGTGGAACTGCAGCTGATTGTCCCTCTGATTGGTCCCCCTATGGACAGTATTGCTACAAGTTCTTCCAACAAAAGATGAACTGGGAGGATGCAGAGAGGTTCTGCTCGGAGCAGGCGAAGGGCGGCCATCTGGTCTCTTTCCAAAGTGACGGAGAAACAGACTTTGTGGTCAATCTGGTCACTGAGAAAATACAGAGCAGCGATTTGTATGCCTGGATCGGACTGAGGATTCAAAACAAAGAAAAGCAATGCAGCTCGAAGTGGAGCGATGGCTCCAGCGTCAGTTATGAGAACGTGGTTGAACGAACTGTGAAAAAGTGTTTTGCGCTGGAAAAAGAGCAAGAG…	Snaclec bothrojaracin subunit alpha; OS:Bothrops jararaca; Q56EB1.1	DCPSDWSPYGQYCYKFFQQKMNWEDAERFCSEQAKGGHLVSFQSDGETDFVVNLVTEKIQSSDLYAWIGLRIQNKEKQCSSKWSDGSSVSYENVVERTVKKCFALEKEQEFFVWINIYCGQQNPFVCKSPPQ	RecName: Full=Snaclec bothroinsularin subunit alpha; Short=BIN [Bothrops insularis]; P0C929.1	0.9771
	BJSUCTL002		Putative precursor of snake venom C-type lectin - beta subunit	ATGGGGCGATTCATCTTCGTGAGCTTCGGCTTGCTGGTCGTGTTCCTCTCCCTGAGTGGTACTGGAGCTGATTGTCCCCCTGATTGGTCCCCCTATGAAGGGCATTGCTACAAGCTCTTCCAACAACAGATGAACTGGGAGGATGCAGAGAATTTCTGCACACAACAGCAGACAGGCGGACATCTGGTCTCCTTCCAGAGCAGGGAAGAAGCAGATTTTGTGGTGTCGCTCACCTCACCAATTTTGAGAGACAGTTTTGTCTGGACCGGACTGAGCGATGTCTGGAAAGGATGCAGGTTCGAGTGGAGCGATGGCACCGATCTCAGCTACAAGGACAACTACCAGTTTGTGGTTACAGAATATGAGTGTGTCGCATCAAAGACAACTGATAACCAGTGG…	Full=Snaclec bothrojaracin subunit beta; OS:Bothrops jararaca; P0C930.1	DCPPDWSPYEGHCYKLFQQQMNWEDAENFCTQQQTGGHLVSFQSREEADFVVSLTSPILRDSFVWTGLSDVWKGCRFEWSDGTDLSYKDNYQFVVTEYECVASKTTDNQWWSRDCTKLAYVVCKIQA	RecName: Full=Snaclec bothroinsularin subunit beta; Short=BIN [Bothrops insularis]; P0C930.1	0.8268
	BJSUCTL003		Putative precursor of snake venom C-type lectin - beta subunit	ATGAGGCGATTCATCTTTGTGAGCTTCGGCTTGCTGGTCATGGCCGTCTCCCTGAGTGGAACTGGAGCTGATTGTCCCCCTGATTGGTCCTCCTATGAAGGGCATTGCTACAGGGTCTTCCAACGAAAGATGAACTGGGACGATGCAGAGAGATGGTGCGCACAGCAGTACAAAGAAAGCCATCTAGTCTCCTTTCACAGCAGTGAAGAAGTAGATTTTCTGGTGTCGCTCACCTACCCAATTTTGGGAGCAGATTTAGTCTGGACCGGACTGAGCAATATCTGGAAAGAATGCAGGTTGGAGTGGAGCGATGGCACCAAGGTCAACTACAAAGCTTGGGGTTCAGGATCTCAGTGTGTCGCATCCAAGACAACTGATAACCAGTGGTTGAGTAGAGAC…	C-type lectin isoform 1, partial OS:Bothrops moojeni; ATU85533.1	DCPPDWSSYEGHCYRVFQRKMNWDDAERWCAQQYKESHLVSFHSSEEVDFLVSLTYPILGADLVWTGLSNIWKECRLEWSDGTKVNYKAWGSGSQCVASKTTDNQWLSRDCTDLRYFVCKL	C-type lectin isoform 1 [Bothrops moojeni]; ATU85533.1	0.9174
	BJSUCTL004		Putative precursor of snake venom C-type lectin - alpha subunit	ATGGGGCGATTCATCTTCGTGAGCTTCGGCTTGCTGGTCGTGTTCCTCTCCCTGAGTGGTACTGGAGCTGATTGTAACCCTTATTGGTCCACCTATGAAGGGCGTTCCTACAGGTTCTTCAAAACACCGAAAAAGTGGGCGGATGCAGAGAGGTTCTGCTCGGAGGAGGTGAACGGCGGCCATCTGGTCTCTATCGAAAGCGATGGAGAAGCAGCCTTTGTGGCCAAGCTGGTCATTGAGAACAAACACAGTATCCGATGGAATGTCTGGATCGGACTGAGGGTTGAAAACAAAGAAAAGCAATGCAGCTCGTGGAGCGATGGCTCCAGCATCAGTTATGAGAACTGGATTGAAGCAGAATTAAAAACATGTATTGCGTTGGAAGAAGATTCAGGGTTT…	ACF 1/2 A-chain; OS:Deinagkistrodon acutus; AAM22786.1	DCNPYWSTYEGRSYRFFKTPKKWADAERFCSEEVNGGHLVSIESDGEAAFVAKLVIENKHSIRWNVWIGLRVENKEKQCSSWSDGSSISYENWIEAELKTCIALEEDSGFRKWVNLNCGNSSPFVCEV	C-type lectin factor IX/X binding protein A subunit [Protobothrops flavoviridis]; BAN81990.1	0.6667
	BJSUCTL005		Putative precursor of snake venom C-type lectin - alpha subunit	ATGGGGCCATTCATCTTCGTGAGCTTCGGCTTGCTGGTCGTGTTCCTCTCCCTGAGTGGAACTGATACTCCTTTTGAGTGTCCCTCTGATTGGTCCACCCATGGACAGTATTGCTACAAGTTCTTCCAACAAAAGAAGAGCTGGCATGATATGAACTGGGATGATGCAGAGAGGTTCTGCTCGGAGCAGGCGAAGGGCGGCCATCTGGTCTCTATCGAAAGCGACGAAGAAGCATCCTTTGTGGCCCAGCTGGTCGCTCCGAAAATACAGGAATTCACATACTATGTCTGGATCGGACTGAGGGCTCAAGGCAAAAAACAGCAATGCAACTCGAAGTGGAGCGATGGCTCCTGCGTCTGTTATGAGAACCTGGTTCGACGAAATGTGAAAAAGTGTTTT…	Snaclec GPIB-binding protein subunit alpha; OS:Bothrops jararaca; Q9PSM6.1	DTPFECPSDWSTHGQYCYKFFQQKKSWHDMNWDDAERFCSEQAKGGHLVSIESDEEASFVAQLVAPKIQEFTYYVWIGLRAQGKKQQCNSKWSDGSCVCYENLVRRNVKKCFALGKKQGFVQWVNIDCVEKNPFVCKFIRPR	RecName: Full=Snaclec GPIB-binding protein subunit alpha; Short=GPIb-BP subunit alpha [Bothrops jararaca]; Q9PSM6.1	0.8239
	BJSUCTL006		Putative precursor of snake venom C-type lectin - alpha subunit	ATGGGGCGATTCATCTTCGTGAGCTTCGGCTTGCTGGTCGTGTTCCTCTCCCTGAGTGGTACTGGAGCTGATTGTAACCCTTATTGGTCCACCTATGAAGGGCGTTCCTACAGGTTCTTCAAAACACCGAAAAAGTGGGCGGATGCAGAGAGGTTCTGCTCGGAGGAGGTGAACGGCGGCCATCTGGTCTCTATCGAAAGTGACGGAGAAGCAGCCTTTGTGGCCAAGCTGGTCACTGAGAACAAACACAGTATCAAATTGAATGTCTGGATCGGACTGAGGGTTGAAAACAAAGAAAAGCAATGCAGCTCGTGGAGCGATGGCTCCAGCATCAGTTATGAGAACTGGATTGAAGCAGAATTAAAAACATGTATTGCGTTGGAAGAAGATTCAGGGTTT…	ACF 1/2 A-chain; OS:Deinagkistrodon acutus; AAM22786.1	DCNPYWSTYEGRSYRFFKTPKKWADAERFCSEEVNGGHLVSIESDGEAAFVAKLVTENKHSIKLNVWIGLRVENKEKQCSSWSDGSSISYENWIEAELKTCIALEEDSGFRKWVNLNCGNSSPFVCEV	RecName: Full=Snaclec coagulation factor IX-binding protein subunit A; Short=IX-bp subunit A [Protobothrops flavoviridis]; Q7LZ71.1	0.6822
	BJSUCTL007		Putative precursor of snake venom C-type lectin - alpha subunit	ATGGGGCGATTCATCTTCGTGAGCTTCGGCTTGCTGGTCGTGTTCCTCTCCGTGAGTGGAACTGCAGCTGATTGTCCCTCTGATTGGTCCCCCTATGAAGGGCATTGCTACAGGGTCTTCATTGAACCGCAAAACTGGGCCGATGCAGAGAAATTCTGCACACAACAGCAGACAGGCGGACATCTGGTCTCCTTCCAGAGCAGGGAAGAAGCAGATTTTGTGCTCAAGCTGGCCCAGGAAAGTATCGACTACGGTATTTTCTGGATGGGACTGAGCAACCTCTGGAATCAATGCAACTGGCAATGGACCAATGCTGCCACGCTCAAATACAAAGACTGGGCTGAAGAATCTTATTGTCTCTATTTCAAGTCAAAAAATAACAAATGGAGGAGTATGGCC…	ACF 1/2 A-chain OS:Deinagkistrodon acutus; AAM22789.1	DCPSDWSPYEGHCYRVFIEPQNWADAEKFCTQQQTGGHLVSFQSREEADFVLKLAQESIDYGIFWMGLSNLWNQCNWQWTNAATLKYKDWAEESYCLYFKSKNNKWRSMACTQVAYVVCKIQA	ACF 1/2 B-chain [Deinagkistrodon acutus]; AAM22789.1	0.7724
	BJSUCTL008		Putative precursor of snake venom C-type lectin - alpha subunit	ATGGGGCGATTCATCTTCGTGAGCTTCGGCTTGCTGGTCGTGTTCCTCTCCCTGAGTGGAACTGGAGCTGATTTTGATTGTCCCTCGGGTTGGTCCGCCTATGATCAGTATTGCTACAAGCCCATCAATGAACCGCAAAACTGGGACAATGCAGAGAGGTTCTGCTTGGAGCAGGCGAAGGGCGGCCATCTGGTCTCTCTCGAAAGCGCCGGAGAAGCAGACTTTGTGGCCCAGCTGGTCGCTGAGAACGTACAGAGACCTGAATTGTATGTCTGGATCGGACTGAGGGATCGACGCAAAGAACAGCAATGCAGCTCGTACTGGAATGATGGCTCCTGCATCATTTACGTAAACTGGGATAAAGGAGAATCCAAAATGTGTCAAGCGTTGTCTAAATGG…	Snaclec stejaggregin-A subunit alpha; OS:Trimeresurus stejnegeri; Q71RQ1.1	DFDCPSGWSAYDQYCYKPINEPQNWDNAERFCLEQAKGGHLVSLESAGEADFVAQLVAENVQRPELYVWIGLRDRRKEQQCSSYWNDGSCIIYVNWDKGESKMCQALSKWSGFLQWVNTDCQEKNPFVCKFPPEC	RecName: Full=Snaclec stejaggregin-A subunit alpha; Flags: Precursor [Trimeresurus stejnegeri]; Q71RQ1.1	0.8222
	BJSUCTL009		Putative precursor of snake venom C-type lectin - beta subunit	ATGAGGCGATTCATCTTCGTGAGCTTCGGCTTGCTGGTCGTGTTCCTCTCCCTGAGTGGAACTGGAGCTGGGTTCTGTTGTCCCTTGGGTTGGTCCTCCTATGATCAGCATTGCTACAGGGTCTTCAAGGAACTCAAAACCTGGGATGATGCAGAGAGTTTCTGCCAGACGCAGCACAGAGGCAGCCGCCTGGCCTCCATCCACAGCAGTGGAGAAGAAGCTTTCGTGGGCCAGCTGGCCTCCCAAACTTTGGAATTCACTTCTATGTGGCTCGGACTGAAAGATCCATGGAAAGAATGCATCTGGAAGTGGAGCGATGACGCCAGGCTGGACTACAAAGCCTTGACTCGAAGACCCTATTGTACAGTAATGGTAGTCAAGACAGATAGGATCTTTTGG…	C-type lectin 6; OS:Crotalus adamanteus; AEJ31972.1	GFCCPLGWSSYDQHCYRVFKELKTWDDAESFCQTQHRGSRLASIHSSGEEAFVGQLASQTLEFTSMWLGLKDPWKECIWKWSDDARLDYKALTRRPYCTVMVVKTDRIFWFNRGCEKTVSFVCKFQA	C-type lectin beta subunit [Protobothrops flavoviridis]; BAN82010.1	0.8819
	BJSUCTL011		Putative precursor of snake venom C-type lectin - alpha subunit	ATGGGGCGATTCATCTTCGTGAGCTTCGGCTTGCTGGTCGGGTTCCTCTCCCTGAGTGGAACTGCAGCTGATTGTCCCTCTGATTGGTCCCCCTATGGACAGTATTGCTACAAGTTCTTCCAACAAAAGATGAACTGGGAGGATGCAGAGAGGTTCTGCTCGGAGCAGGCGAAGGGCGGCCATCTGGTCTCTTTCCAAAGTGACGGAGAAACAGACTTTGTGGTCAATCTGGTCACTGAGAAAATACAGAGCAGCGATTTGTATGCCTGGATCGGACTGAGGATTCAAAACAAAGAAAAGCAATGCAGCTCGTGGAGCGATGGCTCCAGCATCAGTTATGAGAACTGGATTGAAGCAGAATTAAAAACATGTATTGCGTTGGAAGAAGATTCAGGGTTT…	Snaclec bothrojaracin subunit alpha; OS:Bothrops jararaca; Q56EB1.1	DCPSDWSPYGQYCYKFFQQKMNWEDAERFCSEQAKGGHLVSFQSDGETDFVVNLVTEKIQSSDLYAWIGLRIQNKEKQCSSWSDGSSISYENWIEAELKTCIALEEDSGFRKWVNLNCGNSSPFVCEV	RecName: Full=Snaclec bothroinsularin subunit alpha; Short=BIN [Bothrops insularis]; P0C929.1	0.8047
	BJSUCTL014		Putative precursor C-type lectin-like	ATGGGGCGATTCATCTTCGTGAGCTTCGGCTTGCTGGTCGTGTTCCTCTCCCTGAGTGGAACTGCAGCTGATTGTCCCCCTGATTGGTCCCCCTATCAAGGTTATTGCTACAGGGTCTTCAAAGAACTGCAAAACTGGGCGGATGCAGAGAGGGCCTGCAGGCAAGAGGCGGAAGGCGGCCATCTCGCCTCCATCCAGAGCGAGAAAGAGTCAGCTTTCGTGGCTGGACTGGCCTCCGAAGATGCCCAAGGCAAGGATGTCTGGATCGGACTGAATTGTACAAGGAAGAGTAACATGGTTTCCCAGCTATTCCACGGATGCAACTGGCAATGGATTGATGGCTCCTCCTTGGGCTACCAATCCTGGAAACAAGAACCACCCAACCTTTCAGGGATGAAG…	C-type lectin isoform 2, partial OS:Bothrops moojeni; ATU85534.1	DCPPDWSPYQGYCYRVFKELQNWADAERACRQEAEGGHLASIQSEKESAFVAGLASEDAQGKDVWIGLNCTRKSNMVSQLFHGCNWQWIDGSSLGYQSWKQEPPNLSGMKYCVELTRSGHRFWHVEYCWLLQNFVCKFQPQV	C-type lectin isoform 2 [Bothrops moojeni]; ATU85534.1	0.8611
	BJSUCTL015		Putative precursor C-type lectin-like	ATGCAGGATGTCTCTGCCCAGACCTGTCTTTGTGCCCAGGGCTTTTGTGCAAGTGGCTGGGTGCAATATAAGTCTGCCTGCTACAAAGTTGTGAGGCAGCGATACACCTGGACTGAAGCTGAGATGTTTTGTCAGCGTTATTCTCCAACATCCCACTTGGCCTCCATCCATAGCATGGAAGAAAACGATTTCATTTTTCATTTGATGGGCAAGCCACTGGATTACAAGCAAGGACAGGCCTACTGGATTGGTGCACATGACACCTTCAAGGAGGGAACTTTTGTGTGGACAGATGGTTCAAAATTTGATTTCCAGTCATTTCCTTCTAATCAACCTGATGGATTGACAGGAGAACACTATCTTGGCTCCTGGTTTTTAAACAACGCAAAGATTACCTGG…	C-type lectin precursor; OS:Lachesis muta; ABD52882.1	KSACYKVVRQRYTWTEAEMFCQRYSPTSHLASIHSMEENDFIFHLMGKPLDYKQGQAYWIGAHDTFKEGTFVWTDGSKFDFQSFPSNQPDGLTGEHYLGSWFLNNAKITWNDYNNAWKFGSVCKYSLANGGCSSSCEAK	C-type lectin precursor; OS:Lachesis muta; ABD52882.1	0.9424
	BJSUCTL016		Putative precursor of snake venom C-type lectin - beta subunit	ATGTCCAGGTTTCAGCAGGGGATCCGTGGGAGTTCTCTCTGCAGGGAAGGAAGGAAGACCATGGGGCGATTCATCTTCGTGAGCTTCGGCTTGCTGGTCGTGTTCCTCTCCCTGAGTGGTACTGGAGCTGATTGTCCCCCTGATTGGTCCCCCTATGAAGGGCATTGCTACAAGCTCTTCCAACAACAGATGAACTGGGAGGATGCAGAGAATTTCTGCACACAACAGCAGACAGGCGGACATCTGGTCTCCTTCCAGAGCAGGGAAGAAGCAGATTTTGTGCTCAAGCTGGCCCAGGAAAGTATCGACTACGGTATTTTCTGGATGGGACTGAGCAACCTCTGGAATCAATGCAACTGGCAATGGACCAATGCTGCCACGCTCAAATACAAAGACTGG…	ACF 1/2 B-chain; OS:Deinagkistrodon acutus; AAM22789.1	DCPPDWSPYEGHCYKLFQQQMNWEDAENFCTQQQTGGHLVSFQSREEADFVLKLAQESIDYGIFWMGLSNLWNQCNWQWTNAATLKYKDWAEESYCLYFKSKNNKWRSMACTQVAYVVCKIQA	ACF 1/2 B-chain [Deinagkistrodon acutus]; AAM22789.1	0.7561
	BJSUCTL017		Putative precursor C-type lectin-like	ATGGGGCGATTCATCTTAGTGAGCTTCGGCTTGCTGGTTGTGTTCCTCTCCCTGAGTGGAACTGCAGCTGATTGTCCCCCTGATTGGTCCCCCTATGAAGGGCATTGCTACAGGGTCTTCAAACAACGGATGAACTGGGCGGATGCAGAGAGGGCCTGCAGGCAAGAGGCGGAAGGTGGCCATCTCGCCTCCATCCATAGCCGGGCAGAGTCAGCTTTCGTGGCTAGACTGGCCTCCGAAGATGCCCAAGGAGAGCATGTCTGGATCGGACTGAGTGGAAAAAGGAAGGTAATCCGTAGACGCAACTGGCAATGGACTGATGGCTCCCCCTTTCGCTACCAATCCTGGAATCGAGGACGACCCAACAGGTTTTTAGGGAAGAAGTACTGCGTTAAGCTG…	C-type lectin isoform 2, partial; OS:Bothrops moojeni; ATU85534.1	DCPPDWSPYEGHCYRVFKQRMNWADAERACRQEAEGGHLASIHSRAESAFVARLASEDAQGEHVWIGLSGKRKVIRRRNWQWTDGSPFRYQSWNRGRPNRFLGKKYCVKLSFRSGHRFWHDQICWLWHNFICKFKPQVEGSG	C-type lectin isoform 2 [Bothrops moojeni]; ATU85534.1	0.6875
	BJSUCTL018		Putative precursor of snake venom C-type lectin - beta subunit	ATGAGGCGATTCATTTTCGTGAGCTTCGGCTTGCTGGTCGTGTTCCTCTCCCTGAGTGGAACTGGAGCTGGGTTCTGTTGTCCCTTGGGTTGGTCCTCCTATGATCAGCATTGCTACAGGGTCTTCAAGGAACTCAAAACCTGGGATGATGCAGAGAGTTTCTGCCAGACGCAGCACAGAGGCAGCCGCCTGGCCTCCATCCACAGCAGTGGAGAAGAAGCTTTCGTGGGCCAGCTGGCCTCCCAAACTTTGGAATTCACTTCTATGTGGCTCGGACTGAAAGATCCATGGAAAGAATGCATCTGGAAGTGGAGCGATGACGCCAAGCTGGACTACAAAGCCTTGACTCGAAGACCCTATTGTACAGTAATGGTAGTCAAGACAGGATCTTTTGGTTCA…	C-type lectin 6; OS:Crotalus adamanteus; AEJ31972.1	GFCCPLGWSSYDQHCYRVFKELKTWDDAESFCQTQHRGSRLASIHSSGEEAFVGQLASQTLEFTSMWLGLKDPWKECIWKWSDDAKLDYKALTRRPYCTVMVVKTGSFGSIAVVKRLYLLSASSRPSLKMQLCEVWRSKEAPSPSPPPPAAISALPPSLKGCSL	C-type lectin 6 [Crotalus adamanteus]; AEJ31972.1	0.8762
	BJSUCTL019		Putative precursor C-type lectin-like	ATGGGACGCCACACCTTCTGGGGATTCTGCCTCTTGGCCTGCTTGACTGTGGCCTGCTGGGTGGAAGCATCACCAAGCATCCAGGGCCGAGCCAAGTGTCCCGAAGAAGCTGTTTATTATCGACAGCAGTGCTATCAGGCGGTTGATGTAGCCCTCACCTGGGACGCCGCAGAGATTGAGTGCCAGCAGCTGAGGTTCGGAGGCCACCTGGCCACTTTCCGGACTGCTGCTGAGGAAAGAATTGTCTCCTCCCACATCAGGCGCTCCAGCACCACCACAGATGCCTGGATTGGGATGCATGCTGTGCGAACACCCAAGAAATTCATCTGGGAATGGACTGATGGAACCACCTATACCCCAGGAAGCCTCCTCTGGGACAACAGAGCCCCCAGCACCAGC…	C-type lectin precursor; OS:Micrurus corallinus; ACS74991.1	SPSIQGRAKCPEEAVYYRQQCYQAVDVALTWDAAEIECQQLRFGGHLATFRTAAEERIVSSHIRRSSTTTDAWIGMHAVRTPKKFIWEWTDGTTYTPGSLLWDNRAPSTSLSTLECISVTNIHVPGNAARWIQRTCATVLPFICKYKASF	C-type lectin precursor [Micrurus corallinus]; ACS74991.1	0.8367
	BJSUCTL020		Putative precursor C-type lectin-like	ATGGGGCGATTCATCTTCGTGAGCTTCGGCTTGCTGGTCGTGTTCCTCTCCCTGAGTGGAGCCAAAGGCAATAATTGTCCCCAGGATTGGCTCCCCATGAATGGGCTGTGCTACAAGATCTTCAATGAACTGAAGGCCTGGAAGGATGCAGAGATGTTCTGCAGGAAATACAAGCCAGGCTGCCACCTCGCCTCCCTCCATAGCATTGATGACTCGGCTGATGTGGGCGAGTACGTCTCCGACTATCTCAAGAGTGGCAGCAATGTCTGGACTGGACTGAATGATCCAAAGAATCAAAGTGTCTGGCAGTGGGCAGACAGATCCAGAATGAGCTACTTCTCTTGGAAATCAGGAGAGCCCAACAACGTTGGGAACAATGAATACTGCGTTGAACTTTGG…	C-type lectin lectoxin-Thr1-like; OS:Protobothrops mucrosquamatus; XP_015681994.1	NNCPQDWLPMNGLCYKIFNELKAWKDAEMFCRKYKPGCHLASLHSIDDSADVGEYVSDYLKSGSNVWTGLNDPKNQSVWQWADRSRMSYFSWKSGEPNNVGNNEYCVELWNPSGYTEWNDEDCASLRSFLCKCRF	venom C-type lectin mannose binding isoform 2 variant 1 [Cryptophis nigrescens]; ABP94123.1	0.7068
	BJSUCTL021		Putative precursor C-type lectin-like	ATGAGGCGATTCATCTTTGTGAGCTTCGGCTTGCTGGTCATGTTCCTCTCCCTGAGTGGAGTGAAAGGCTGTTGTTGTCCCCGTGATTGGCTCCCCAGGAACGGGCTTTGCTACAAGGTCTTTGAGGAACAAAAGACCTGGAATGATGCAGAGATGTTCTGCAGGAAATACAAGCCAGGCTGCCACCTCGCCTCCCTCCATAGCATTGATGACTCGGCTGATGTGGGCGAGTACGTCTCCGACTATCTCAAGAGTGGCAGCAATGTCTGGACTGGACTGAATGATCCAAAGAATCAAAGTGTCTGGCAGTGGGCAGACAGATCCAGAATGAGCTACTTCTCTTGGAAATCAGGAGAGCCCAACAACGTTGGGAACAATGAATACTGCGTTGAACTTTGG…	C-type lectin lectoxin-Thr1-like; OS:Protobothrops mucrosquamatus; XP_015681994.1	CCCPRDWLPRNGLCYKVFEEQKTWNDAEMFCRKYKPGCHLASLHSIDDSADVGEYVSDYLKSGSNVWTGLNDPKNQSVWQWADRSRMSYFSWKSGEPNNVGNNEYCVELWNPSGYTEWNDEDCASLRSFLCKCRF	C-type lectin lectoxin-Thr1-like [Protobothrops mucrosquamatus]; XP_015681994.1	0.8074
	BJSUCTL022		Putative precursor of snake venom C-type lectin - alpha subunit	ATGGGGCGATTCATCTATGTGAGCCTGGGCTTGCTGGTTGTGGCTTTCTCCCTAAGGGGATCTGGAGCAGATTGTCCCTCTGGTTGGTCCTCCTATGATAAGAATTGTTACAAGGTCTTTGATGAACTCAAGAATTGGGACGAAGCCGAGAGGTTCTGCATGGAGCGGGGGAAAGAGGGCCATCTGGTCTCTCTCGGAAGCATTGAAGAGGGAAATTTTGTGGCCAAACTCACCTCTAAAAAATTAAAGAAACCCCACCCGGCCTATGTCTGGATTGGACTGAGAGCTCAAGACCAAGAAAAGCTATACCGCACAACGTGCTGCACTAGACGCGGGTGTGTTCCCTGTGGTCCAACAATAGCTGGTCCACCAATATCCAGGAAATGTCTTGTGTTGTCA…	C-type lectin 2, partial; OS:Borikenophis portoricensis; AXL96586.1	DCPSGWSSYDKNCYKVFDELKNWDEAERFCMERGKEGHLVSLGSIEEGNFVAKLTSKKLKKPHPAYVWIGLRAQDQEKLYRTTCCTRRGCVPCGPTIAGPPISRKCLVLSKRTEYLKWNNHNCGFTLPFVCKFLAEPDDSE	C-type lectin 1 [Borikenophis portoricensis]; AXL96585.1	0.6597
	BJSUCTL023		Putative precursor of snake venom C-type lectin - beta subunit	ATGGGGCGATTCATCTTCGTGAGCTTCGGCTTGCTGGTCGTGTTCCTCTCCGTGAGTGGAACTGCAGCTGATTGTCCCTCTGATTGGTCCCCCTATGAAGGGCATTGCTACAGGGTCTTCATTGAACCGCAAAACTGGGCCGATGCAGAGAAATTCTGCACACAACAGCAGACAGGCGGACATCTGGTCTCCTTCCAGAGCAGGGAAGAAGCAGATTTTGTGGTGTCGCTCACCTCACCAATTTTGAGAGACAGTTTTGTCTGGACCGGACTGAGCGATGTCTGGAAAGGATGCAGGTTCGAGTGGAGCGATGGCACCGATCTCAGCTACAAGGACAACTACCAGTTTGTGGTTACAGAATATGAGTGTGTCGCATCAAAGACAACTGATAACCAGTGG…	Snaclec bothrojaracin subunit beta; OS:Bothrops jararaca; Q56EB0.1	DCPSDWSPYEGHCYRVFIEPQNWADAEKFCTQQQTGGHLVSFQSREEADFVVSLTSPILRDSFVWTGLSDVWKGCRFEWSDGTDLSYKDNYQFVVTEYECVASKTTDNQWWSRDCTKLAYVVCKIQA	RecName: Full=Snaclec bothroinsularin subunit beta; Short=BIN [Bothrops insularis]; P0C930.1	0.8189
	BJSUCTL024		Putative precursor of snake venom C-type lectin - alpha subunit	ATGGGGCGATTCATCTTCATGAGCTTCGGCTTGCTGGTCGTGTTCCTCTCCCTGAGTGGAACTGCAGCTGATTGTCCCCCTGATTGGTCCCCCTATGAAGGGCATTGCTACAAGCTCTTCATACAAAAGTTGAAGTGGGCCGATGCAGAGCAATGCAGCTCGAAGTGGAGCGATGGCTCCTGCGTCTGTTATGAGAACCTGGTTGAACGAAGAATGAAAAAGTGTTTTGTGTTGGAAGGTCGGGAAGAACCTGCCGGAATGAACTGCTCCCAGCATCCTCCCAATGGAGGGCATGGCTGCGTTCCCACTCTATGCCCGGACCTCCACCCAGGGAGAGAGACGGGAATGGCTCAGTGTCCGGATTCAGATATGGGAACAACTAGTTCTCTGTGTGGATGC…	Snaclec bothrojaracin subunit alpha; OS:Bothrops jararaca; Q56EB1.1	DCPPDWSPYEGHCYKLFIQKLKWADAEQCSSKWSDGSCVCYENLVERRMKKCFVLEGREEPAGMNCSQHPPNGGHGCVPTLCPDLHPGRETGMAQCPDSDMGTTSSLCGCTSGSPFWAWATNN	RecName: Full=Snaclec bothrojaracin subunit alpha; Short=BJC subunit alpha; Flags: Precursor [Bothrops jararaca]; Q56EB1.1	0.371
	BJSUCTL025		Putative precursor of snake venom C-type lectin - beta subunit	ATGGGGCGATTCATCTTCGTGAGCTTCAGCTTGCTGGTCGTGTTCCTCTCCCTGAGTGGTACTGGAGCTGATTGTCCCCCTGATTGGTCCCCCTATGAAGGGCATTGCTACAAGCTCTTCCAACAACAGATGAACTGGGAGGATGCAGAGAAATTCTGCACACAACAGCAGACAGGCGGACATCTGGTCTCCTTCCAAAGCAAGGAAGAAGCAGATTTTGTGGTGTCGCTCACCTCTCCAATTTTGGGAGACAGTTTTGTCTGGACCGGACTGAGCGATGTCTGGAAAGAATGCAGCTTTGAGTGGAGCGATGGCACCGACCTCAGCTACAAGGACAACTACCAGTTTGTTGTTACAGAATATGAGTGTGTCGCATCAAAGACAACTGAGAACCAGTGG…	Snaclec bothrojaracin subunit beta; OS:Bothrops jararaca; Q56EB0.1	DCPPDWSPYEGHCYKLFQQQMNWEDAEKFCTQQQTGGHLVSFQSKEEADFVVSLTSPILGDSFVWTGLSDVWKECSFEWSDGTDLSYKDNYQFVVTEYECVASKTTENQWWSRDCTQLAYVVCKTQA	RecName: Full=Snaclec bothrojaracin subunit beta; Short=BJC subunit beta; Flags: Precursor [Bothrops jararaca]; Q56EB0.1	0.8189
	BJSUCTL026		Putative precursor of snake venom C-type lectin - beta subunit	ATGGGGCGATTCATCTTCGTGAGCTTCGGCTTGCTGGTCGTGTTCCTCTCCCTGAGTGGAGCCAAAGGCAATAATTGTCCCCAGGATTGGCTCCCCATGAATGGGCTGTGCTACAAGATCTTCAATGAACTGAAGGCCTGGAAGGATGCAGAGATGTTCTGCAGGAAATACAAGCCAGGCTGCCACCTCGCCTCCATTCACCTCTATGGAGAATCACCTGAGATTGCTGAGTACATATCTGACTATCACAAAGGTCAGAGCGAAGTTTGGATCGGACTGTGTGATAAGAAGAAAGACTTCTCCTGGGAGTGGACCGACAGATCTTGCACCGACTATCTAAGCTGGGACAAAAATCAGCCCGATCACTACCAGAACAAAGAATTCTGCGTTGAGCTTGTG…	C-type lectin BiL; OS:Bothrops insularis; Q6QX33.1	NNCPQDWLPMNGLCYKIFNELKAWKDAEMFCRKYKPGCHLASIHLYGESPEIAEYISDYHKGQSEVWIGLCDKKKDFSWEWTDRSCTDYLSWDKNQPDHYQNKEFCVELVSNTGYRLWNDQVCESKNAFLCQCKF	RecName: Full=C-type lectin BJcuL; Short=CTL; AltName: Full=Galactose-specific lectin; AltName: Full=Snake venom galactoside-binding lectin; Short=SVgalL; Flags: Precursor [Bothrops jararacussu]; P83519.2	1
	BJSUCTL027		Putative precursor of snake venom C-type lectin - beta subunit	ATGGGGCGATTCATCTTCGTGAGCTTCGGCTTGCTGGTCGTGTTCCTCTCCCTGAGTGGAACTGCAGCTGATTGTCCCCCTGATTGGTCCCCCTATGAAGGGCATTGCTACAGGGTCTTCAAACAACGGATGAACTGGGCGGATGCAGAGAGGGCCTGCAGGCAAGAGGCGGAAGGTGGCCATCTCGCCTCCATCCAGAGCGAGAAAGAGTCAGCTTTCGTGGCTGGACTGGCCTCCGAAGATGCCCAAGGCAAGGATGTCTGGATCGGACTGAATTGTACAAGGAAGAGTAACATGGTTTCCCAGCTATTCCACGGATGCAACTGGCAATGGATTGATGGCTCCTCCTTGGGCTACCAATCCTGGAAACAAGAACCACCCAACCTTTCAGGGATGAAG…	C-type lectin isoform 2, partial; OS:Bothrops moojeni; ATU85534.1	DCPPDWSPYEGHCYRVFKQRMNWADAERACRQEAEGGHLASIQSEKESAFVAGLASEDAQGKDVWIGLNCTRKSNMVSQLFHGCNWQWIDGSSLGYQSWKQEPPNLSGMKYCVELTRSGHRFWHVEYCWLLQNFVCKFQPQV	C-type lectin isoform 2 [Bothrops moojeni]; ATU85534.1	0.8264
	BJSUCTL029		Putative precursor of snake venom C-type lectin - beta subunit	ATGGGGCGATTCATCTTCGTGAGCTTCGGCTTGCTGGTCGTGTTCCTCTCCGTGAGTGGAACTGCAGCTGATTGTCCCTCTGATTGGTCCCCCTATGAAGGGCATTGCTACAGGGTCTTCATTGAACCGCAAAACTGGGCCGATGCAGAGAAATTCTGCACACAACAGCAGACAGGCGGACATCTGGTCTCCTTCCAGAGCAGGGAAGAAGCAGATTTTGTGCTCAAGCTGGCCCAGCAATGCAACTGGCAATGGACCAATGCTGCCACGCTCAAATACAAAGACTGGGCTGAAGAATCTTATTGTCTCTATTTCAAGTCAAAAAATAACAAATGGAGGAGTATGGCCTGCACACAGGTGGCATATGTTGTCTGCAAGATACAGGCCTAG	ACF 1/2 B-chain; OS:Deinagkistrodon acutus; AAM22789.1	DCPSDWSPYEGHCYRVFIEPQNWADAEKFCTQQQTGGHLVSFQSREEADFVLKLAQQCNWQWTNAATLKYKDWAEESYCLYFKSKNNKWRSMACTQVAYVVCKIQA	ACF 1/2 B-chain [Deinagkistrodon acutus]; AAM22789.1	0.6667
	BJSUCTL030		Putative precursor of snake venom C-type lectin - alpha subunit	ATGGGGCCATTCATCTTCGTGAGCTTCGGCTTGCTGGTCGTGTTCCTCTCCCTGAGTGGAACTGATACTCCTTTTGAGTGTCCCTCTGATTGGTCCACCCATGGACAGTATTGCTACAAGTTCTTCCAACAAAAGAAGAGCTGGCATGATATGAACTGGGATGATGCAGAGAGGTTCTGCTCGGAGCAGGCGAAGGGCGGCCATCTGGTCTCTATCGAAAGCGACGAAGAAGCATCCTTTGTGGCCCAGCTGGTCGCTCCGAAAATACAGGAATTCACATACTATGTCTGGATCGGACTGAGGGCTCAAGGCAAAAAACAGCAATGCAGCTCGAAGTGGAGCGATGGCTCCTGCGTCTGTTATGAGAACCTGGTTGAACGAAGAATGAAAAAGTGTTTT…	Snaclec GPIB-binding protein subunit alpha; OS:Bothrops jararaca; Q9PSM6.1	DTPFECPSDWSTHGQYCYKFFQQKKSWHDMNWDDAERFCSEQAKGGHLVSIESDEEASFVAQLVAPKIQEFTYYVWIGLRAQGKKQQCSSKWSDGSCVCYENLVERRMKKCFALGKKQGFVQWVNIDCVEKNPFVCKFIRPR	RecName: Full=Snaclec GPIB-binding protein subunit alpha; Short=GPIb-BP subunit alpha [Bothrops jararaca]; Q9PSM6.1	0.8099
Cystatin	BJSUCYS001		Putative precursor of snake venom cystatin	ATGGCCGTGTTGCGGGGTCTTTTGGTGTTGGTGTGTAGCCTACTCTTGCTCAGTTGCATCTGCAAGGAGGCGCTCGGGACCAGGCTCCTCGGGGGACGGGAGACTGCTTCGCCGGAGGAACCGGGCGTGGCTAGGGCCCTTCAATTTGCCATGAACGACTACAACAGAGGCAGCAACGATATGTATAGTAGTCGCGTATCCGAAGTGGTCGAAGCCCAAAAGCAGATTGTCAGCGGAATTAAGTATTACTTCACTGTTAAGATTGGACGAACAGTTTGCCGTAAAGAAGCAACTGATCTTGAGAACTGTGCATTTCATAACACACCTAAACTGGCAAAGACAATGACCTGCACTTTTGAGGTTTACAGTATTCCTTGGAGAAATATTATTTCCCTGGAA…	Cystatin 2, partial OS:Bothrops moojeni; ATU85554.1	TRLLGGRETASPEEPGVARALQFAMNDYNRGSNDMYSSRVSEVVEAQKQIVSGIKYYFTVKIGRTVCRKEATDLENCAFHNTPKLAKTMTCTFEVYSIPWRNIISLEKSSCA	cystatin 2 [Bothrops moojeni]; TU85554.1	0.9732
	BJSUCYS002		Putative precursor of snake venom cystatin	ATGCACTCCCGGCTGCCTGTCCCGGCCTCTCTCGGCCTCCTCCTGCTGCTGCCCTCGGTGCTGGCGGTGCCCATGCCCGGGGGTCTTTCCCCCCGAGACGTCACGGATCCCGAAGTGCAGAAAGCCGCCGCTTTCGCCGTGGAGGAATACAACGCGCGCAGCACGAACAGCAACTATTTGAAGGCGCTGAGCGTTGTGGAGGCGCAGTCCCAGGTAGTGTCAGGGGTGAAATATTATCTTACGATGGAGTTGGTGAAAACAAGCTGCCGAAAGACCGTGGGCAACCGAAAGACGTACCAAGAGATCCAGAACTGCCGTCTCCCTCCAAGGAACCAGCAGGAGAAACTAACCTGCCACTTTGAAGTCTGGTCCCGTCCTTGGCTGGAAAAGACATTGTTG…	Cystatin 1, partial OS:Bothrops moojeni; ATU85553.1	VPMPGGLSPRDVTDPEVQKAAAFAVEEYNARSTNSNYLKALSVVEAQSQVVSGVKYYLTMELVKTSCRKTVGNRKTYQEIQNCRLPPRNQQEKLTCHFEVWSRPWLEKTLLTKGICN	cystatin 1 [Bothrops moojeni]; ATU85553.1	0.8966
Venom glutaminyl cyclase	BJSUGLUT001		Putative precursor of snake venom glutaminyl cyclase	ATGGCCAGAGAGAGACGGGATAGCAAGGCGGCGACATTCTTCTGCCTGGCCTGGGCACTCTGCTTGGCTCTCCCGGGCTACCCGCAGCATGTGAGTGGCCGAGAAGACAGAGCGGACTGGACTCAGGAGAAGTATTCCCATCGTCCAACCATTTTAAATGCAACTTGTATCCTACAAGTCACCTCACAGACAAATGTTAGTCGCATGTGGCAAAATGACCTTCATCCAATCCTGATTGAGAGATATCCAGGTTCACCTGGGAGTTATGCTGTGCGGCAGCATATCAAGCATCGCCTACAAGGATTACAGGCTGGCTGGCTTGTTGAAGAAGACACGTTTCAGAGCCATACTCCTTACGGATACCGCACTTTCTCAAATATAATCAGTACTCTCAATCCC…	Glutaminyl-peptide cyclotransferase; OS:Bothrops jararaca; Q9YIB5.1	QHVSGREDRADWTQEKYSHRPTILNATCILQVTSQTNVSRMWQNDLHPILIERYPGSPGSYAVRQHIKHRLQGLQAGWLVEEDTFQSHTPYGYRTFSNIISTLNPLAKRHLVIACHYDSKYFPPQLDGKVFVGATDSAVPCAMMLELARSLDRPLSFLKQSSLPPKADLSLKLIFFDGEEAFVRWSPSDSLYGSRSLAQKMASTPHPPGARNTYQIQGIDLFVLLDLIGARNPVFPVYFLNTARWFGRLEAIERNLNDLGLLNNYSSERQYFRSNLRRHPVEDDHIPFLRRGVPILHLIPSPFPRVWHTMEDNEENFDKPTIDNLSKILQVFVLEYLNLG	RecName: Full=Glutaminyl-peptide cyclotransferase; AltName: Full=Glutaminyl cyclase; Short=QC; AltName: Full=Glutaminyl-tRNA cyclotransferase; Flags: Precursor [Bothrops jararaca]; Q9YIB5.1	0.9941
Hyaluronidase	BJSUHYAL001		Putative precursor of snake venom hyaluronidase	ATGTATCACCTATGGATCAAATTCCTGGCAGCTTGGATATTTCTGAAGAGATTTAATGGAGTTCATGTTATGCAGGCCAAAGCTCCAATGTATCCTAATGAGCCTTTCCTTGTGTTCTGGAATGCACCTACTACCCAATGTCGGCTGCGCTATAAGGTGGATTTAGATCTTAAGACTTTTCACATTGTAACAAATGCCAATGACTCTTTAAGTGGGTCTGCTGTGACAATATTTTATCCTACCCATTTGGGAGTCTATCCCCATATTGATGACCGCGGGCATTTCTTCAATGGGATTATACCGCAAAACGAAAGCCTCGTGAAACATCTCAATAAATCAAAATCGGATATTAACCGTATGATCCCACTGCGGACATTTCATGGACTTGGAGTCATTGAC…	Hyaluronidase BmooHyal-1, partial OS:Bothrops moojeni; ATU85542.1	GVHVMQAKAPMYPNEPFLVFWNAPTTQCRLRYKVDLDLKTFHIVTNANDSLSGSAVTIFYPTHLGVYPHIDDRGHFFNGIIPQNESLVKHLNKSKSDINRMIPLRTFHGLGVIDWENWRPQWDRNWGSKNVYRNRSIQFARDLHPELSEDEIKRLAKREFEKAAKSFMRDTLLLAEEMRPDGYWGYYLYPDCQNYNYKTKTDQYTGECPDIEMSRNNQLLWLWRDSTALFPNVYLETILRSSDNALKFVHHRLKEAMRIASMARKDYALPVFVYARPFYAYTFEPLTQEDLVTTVGETAAMGAAGIVFWGSMQYASTVESCGKVKDYMNGPLGRYIVNVTTAAKICSRFLCKRHGRCVRKHSDSNAFLHLFPDSFRIMVHGNATEKKVIVKGKLELKNL…	Hyaluronidase BmooHyal-1 [Bothrops moojeni]; ATU85542.1	0.9977
	BJSUHYAL002		Putative precursor of snake venom hyaluronidase	ATGCAGGGAGGCAATGTGCTGGCAGTGCCATGGCTCATGTTCCTAGCTGTGGCTGGTGCTCCTGAGCAGTATGAGAAACCTGCTTTCACCCCCATCTTCACCCGCAGGCCCTTCATTGTGGCTTGGAATGCACCGACCCAGGATTGTGAGCCTCGCTTCAAGGTTCAGTTGGACTTCTCTGTTTTTGATGTTCAGGCCTCTCCTAATGAGGGCTTTGTGGACCAGAACCTGACCATTTTTTATAAAGAACGCTTGGGCTTTTATCCCTATTATGATGCAAACAAAGTGGCTATTAATGGGGGTGTCCCACAAAACAGTAGTTTGGAGAGGCATCTAATCCGGTTAACAGAGAGCATTCAAAAATACATCCGCTCCGATTCAAAGGAGGGGTTGGCAGTC…	Hyaluronidase-2 OS:Protobothrops mucrosquamatus; XP_015672849.1	APEQYEKPAFTPIFTRRPFIVAWNAPTQDCEPRFKVQLDFSVFDVQASPNEGFVDQNLTIFYKERLGFYPYYDANKVAINGGVPQNSSLERHLIRLTESIQKYIRSDSKEGLAVIDWEEWRPIWIRNWQPKDIYRNASRKLVLSRRPKLQEDQLKKEAQYEFESSACDFMRETLRYAKNFRPRQLWGYYLFPNCYNHDYRNNQESYTGHCPDVEKTRNDHLAWLWKESTALFPSVYLEHELANTMNGRKFVRSRVKEGLRISQQHHDNYALPVFVYTRPTYSNGKDIFLKETDLISTIGESAALGAAGAIFWGDAENTRSKENCQLMKTYIEEPLGRYIINVTTAAELCSQTLCKGHGRCRRQESDASIFLHLNPNSFQIYRNESKHPKPLLGAKGKLS…	hyaluronidase-2 [Protobothrops mucrosquamatus]; XP_015672849.1	0.9802
	BJSUHYAL003		Putative precursor of snake venom hyaluronidase	ATGTGGAGTTCTGCTTTGGCCCTGAAGTCCGCTCAGCTTCCAGTGTTCCAACGGATGCCTTTCATAGCTGCCTGGAACGCACCGACAGATCATTGCTCCATCCGATATAATATCACAATCAGCTTAAAAATGTTCCATGTGATTGGAAGCCCATTTGCCAAAGCAAGAGGACAGAATGTTACCATATTTTATGTCAACAGGCTGGGATATTATCCCTGGTACACATCACAGGAAATTCCAATCAATGGTGGCCTCCCTCAGAATTTCAGCTTGCAAATGCATCTGGAGAAAGCTAACCAAGATATTAACTACTATATTCCTGATAAGGATTTCACTGGGTTGGCAGTCATAGACTGGGAACACTGGAGACCCCAGTGGGAGCGTAACTGGAATACCAAA…	Hyaluronidase-4-like; OS:Notechis scutatus; XP_026524836.1	PFIAAWNAPTDHCSIRYNITISLKMFHVIGSPFAKARGQNVTIFYVNRLGYYPWYTSQEIPINGGLPQNFSLQMHLEKANQDINYYIPDKDFTGLAVIDWEHWRPQWERNWNTKNIYKRQSRKLISKLQENISANAIEGLAKFSFEKCAKAFMKETIELGIKSRPKGLWGYYLYPDCHNYNFHEQNYTGSCPENELMRNNELLWLWNSSAALYPSIGIKKSLGSSENTLRFSQFRVKESMRISFMTSHDYSLPVFVYTRLDYRDQPLLFLSTQDLVSTIGESAALGAAGIVIWGDMNLTSSEANCTKVKEFIATNLGPYITNVTKAAEVCSQHLCQNNGRCIRRNWKALDYLHLNPQNFQIKTSENGIIVRGVASSTDLQTMAEKFTCHCYQGFEGGDC…	hyaluronidase-4-like [Notechis scutatus]; XP_026524836.1	0.949
Kunitz-type protease inhibitor	BJSUKUN002		Putative precursor of snake venom kunitz-type protease inhibitor	ATGAGGCGAGAGAAGAGTCTGGCGCTCTTGATCACGTTGGCGGCTGCGCTGGCGGCCGCAGAGGCGCTGCCTGACCGATGCCATTCGTCCAAGATGGTGGGCCCTTGTCGGGCATCCTTCCATCGGTGGTGGTACAATGCCACAAGTCAGACATGCCAGAAATTCATTTTTGGGGGTTGCAAAGGCAATGCCAACAACTTCTTCTCCGAACAGGATTGCTTCCAGACATGTGCCAGAGGTGGAGGCGTAGAGGCAACAGTGGTACCTGGTAGGCTAGCCACTGAAGTGGCTACATCAAGAGGTGGACGTCACCCAGAGACCTATGAAAACAGGCCTGGCTTCAGAGAATTCTGTGCTGCGCCCCGGGTGGTGGGTCCCTGCCGGGCCTCCTTCCACCGC…	Kunitz-type protease inhibitor 1, partial OS:Ahaetulla prasina; AXL96608.1	LPDRCHSSKMVGPCRASFHRWWYNATSQTCQKFIFGGCKGNANNFFSEQDCFQTCARGGGVEATVVPGRLATEVATSRGGRHPETYENRPGFREFCAAPRVVGPCRASFHRWYFDLESRTCKMFVYGGCHGNKNNYLFEEHCWSQCKGDGVITEEPGDADAHPRILSEPFSFSTRAVVLAVLLAILVTILLGSMVVFFVKNCRKNPELSGTVWTTLDDKEYLMSNAYSL	serine protease inhibitor 6 [Vipera anatolica senliki]; QHR82826.1	0.8913
	BJSUKUN005		Putative precursor of snake venom kunitz-type protease inhibitor	ATGAGGCGAGAGAAGAGTCTGGCGCTCTTGATCACGTTGGCGGCTGCGCTGGCGGCCGCAGAGGCGCTGCCTGACCGATGCCATTCGTCCAAGATGGTGGGCCCTTGTCGGGCATCCTTCCATCGGTGGTGGTACAATGCCACAAGTCAGACATGCCAGAAATTCATTTTTGGGGGTTGCAAAGGCAATGCCAACAACTTCTTCTCCGAACAGGATTGCTTCCAGACATGTGCCAGAGTGGCTACATCAAGAGGTGGACGTCACCCAGAGACCTATGAAAACAGGCCTGGCTTCAGAGAATTCTGTGCTGCGCCCCGGGTGGTGGGTCCCTGCCGGGCCTCCTTCCACCGCTGGTACTTCGACCTAGAGAGCCGGACGTGCAAGATGTTCGTCTATGGG…	Kunitz-type protease inhibitor 2 isoform X2 OS:Protobothrops mucrosquamatus; XP_015669378.1	LPDRCHSSKMVGPCRASFHRWWYNATSQTCQKFIFGGCKGNANNFFSEQDCFQTCARVATSRGGRHPETYENRPGFREFCAAPRVVGPCRASFHRWYFDLESRTCKMFVYGGCHGNKNNYLFEEHCWSQCKGDGVITEEPGDADAHPRILSEPFSFSTRAVVLAVLLAILVTILLGSMVVFFVKNCRKNPELSGTVWTTLDDKEYLMSNAYSL	kunitz-type protease inhibitor 2 isoform X2 [Protobothrops mucrosquamatus]; XP_015669378.1	0.9108
	BJSUKUN006		Putative precursor of snake venom kunitz-type protease inhibitor	ATGAGGCGAGAGAAGAGTCTGGCGCTCTTGATCACGTTGGCGGCTGCGCTGGCGGCCGCAGAGGCGCTGCCTGACCGATGCCATTCGTCCAAGATGGTGGGCCCTTGTCGGGCATCCTTCCATCGGTGGTGGTACAATGCCACAAGTCAGACATGCCAGAAATTCATTTTTGGGGGTTGCAAAGGCAATGCCAACAACTTCTTCTCCGAACAGGATTGCTTCCAGACATGTGCCAGAGGTGGAGGCGTAGAGGCAACAGTGGTACCTGGTAGGCTAGCCACTGAAGTGGCTACATCAAGAGGTGGACGTCACCCAGAGACCTATGAAAACAGGCCTGGCTTCAGAGAATTCTGTGCTGCGCCCCGGGTGGTGGGTCCCTGCCGGGCCTCCTTCCACCGC…	Kunitz-type protease inhibitor 1, partial; OS:Ahaetulla prasina; AXL96608.1	LPDRCHSSKMVGPCRASFHRWWYNATSQTCQKFIFGGCKGNANNFFSEQDCFQTCARGGGVEATVVPGRLATEVATSRGGRHPETYENRPGFREFCAAPRVVGPCRASFHRWYFDLESRTCKMFVYGGCHGNKNNYLFEEHCWSQCKVITEEPGDADAHPRILSEPFSFSTRAVVLAVLLAILVTILLGSMVVFFVKNCRKNPELSGTVWTTLDDKEYLMSNAYSL	kunitz-type protease inhibitor 2 isoform X2 [Pantherophis guttatus]; XP_034294280.1	0.8451
	BJSUKUN007		Putative precursor of snake venom kunitz-type protease inhibitor	ATGAGGCGAGAGAAGAGTCTGGCGCTCTTGATCACGTTGGCGGCTGCGCTGGCGGCCGCAGAGGCGCTGCCTGACCGATGCCATTCGTCCAAGATGGTGGGCCCTTGTCGGGCATCCTTCCATCGGTGGTGGTACAATGCCACAAGTCAGACATGCCAGAAATTCATTTTTGGGGGTTGCAAAGGCAATGCCAACAACTTCTTCTCCGAACAGGATTGCTTCCAGACATGTGCCAGAGTGGCTACATCAAGAGGTGGACGTCACCCAGAGGCCTATGAAAACAGGCCTGGCTTCAGAGAATTCTGTGCTGCGCCCCGGGTGGTGGGTCCCTGCCGGGCCTCCTTCCACCGCTGGTACTTCGACCTAGAGAGCCGGACGTGCAAGATGTTCGTCTATGGG…	Kunitz-type protease inhibitor 2 isoform X1 OS:Protobothrops mucrosquamatus; XP_015669377.1	LPDRCHSSKMVGPCRASFHRWWYNATSQTCQKFIFGGCKGNANNFFSEQDCFQTCARVATSRGGRHPEAYENRPGFREFCAAPRVVGPCRASFHRWYFDLESRTCKMFVYGGCHGNKNNYLFEEHCWSQCKVITEEPGDADAHPRILSEPFSFSTRAVVLAVLLAILVTILLGSMVVFFVKNCRKNPELSGTVWTTLDDKEYLMSNAYSL	kunitz-type protease inhibitor 2 isoform X1 [Protobothrops mucrosquamatus]; XP_015669377.1	0.9143
L-amino Acid Oxidase	BJSULAAO001		Putative precursor of snake venom L-amino acid oxidase	ATGAATGTCTTCTTTACGTTCTCACTGTTGTTCTTGGCTGCCTTGGGAAGCTGTGCAGATGACAGAAACCCCCTAGAGGAATGCTTCCGAGAAACTGACTATGAGGAATTTCTAGAGATCGCCAAAAATGGTCTGAGCACGACATCAAACCCGAAACGTGTTGTGATTGTAGGTGCAGGAATGTCTGGGCTTAGTGCAGCCTATGTTCTTGCAAATGCTGGACATCAGGTGACAGTTCTTGAAGCCAGTGAACGTGCAGGAGGACGAGTGAAGACTTATCGAAATGAGAAAGAAGGCTGGTATGCCAATCTCGGGCCCATGCGTTTACCTGAGAAACACAGGATTGTCCGGGAATATATAAAAAAGTTTGAACTGCAGTTGAGTGAATTTTCTCAGGAA…	L-amino acid oxidase, partial; OS:Bothrops moojeni; ATU85535.1	DDRNPLEECFRETDYEEFLEIAKNGLSTTSNPKRVVIVGAGMSGLSAAYVLANAGHQVTVLEASERAGGRVKTYRNEKEGWYANLGPMRLPEKHRIVREYIKKFELQLSEFSQENENAWYFIKNIRKRVGEVNKDPGVLDYPVKPSEVGKSAGQLYEESLQKAVEELRRTNCSYMLNKYDTYSTKEYLLKEGNLSPGAVDMIGDLLNEDSGYYVSFIESLKHDDIFAYEKRFDEIVGGMDKLPTSMYQAIQEKVHLNARVIKIQQDVKEVTVTYQTSEKETLSVTADYVIVCTTSRAARRIKFEPPLPPKKAHALRSVHYRSGTKIFLTCTKKFWEDDGIHGGKSTTDLPSRFIYYPNHNFPNGVGVIIAYGIGDDANYFEALDFEDCGDIVINDLSLI…	RecName: Full=L-amino-acid oxidase; Short=BjsuLAAO; Short=BjussuLAAO-I; Short=LAO; Flags: Precursor [Bothrops jararacussu]; Q6TGQ9.1	0.9793
	BJSULAAO002		Putative precursor of snake venom L-amino acid oxidase	ATGAATGTCTTCTTTACGTTCTCACTGTTGTTCTTGGCTGCCTTGGGAAGCTGTGCAGATGACAGAAACCCCCTAGAGGAATGCTTCCGAGAAACTGACTATGAGGAATTTCTAGAGATCGCCAAAAATGGTCTGAGCACGACATCAAACCCGAAACGTGTTGTGATTGTAGGTGCAGGAATGTCTGGGCTTAGTGCAGCCTATGTTCTTGCAAATGCTGGACATCAGGTGACAGTTCTTGAAGCCAGTGAACGTGCAGGAGGACGAGTGAAGACTTATCGAAATGAGAAAGAAGGCTGGTATGCCAATCTCGGGCCCATGCGTTTACCTGAGAAACACAGGATTGTCCGGGAATATATAAAAAAGTTTGAACTGCAGTTGAGTGAATTTTCTCAGGAA…	L-amino acid oxidase, partial; OS:Bothrops moojeni; ATU85535.1	DDRNPLEECFRETDYEEFLEIAKNGLSTTSNPKRVVIVGAGMSGLSAAYVLANAGHQVTVLEASERAGGRVKTYRNEKEGWYANLGPMRLPEKHRIVREYIKKFELQLSEFSQENENAWYFIKNIRKTVKEVNKNPGVLGYPVKPSEVGKSAGQLYEESLQKAVEELRRTNCSYMLNKYDTYSTKEYLLKEGNLSPGAVDMIGDLLNEDSGYYVSFIESLKHDDIFAYEKRFDEIVGGMDKLPTSMYQAIQEKVHFNARVIEIQHVKEVTVTYQISANETLSVTADYVIVCTTSRAARRIKFEPPLPPKKAHALRSVHYRSGTKIFLTCTKKFWEDDGIHGGKSTTDLPSRFIYYPNHNFTSGVGVIIAYVLGDDANFFQALDFEDCGDIVINDLSLIH…	RecName: Full=L-amino-acid oxidase; Short=BmooLAAO-I; Short=LAO; Flags: Precursor [Bothrops moojeni]; Q6TGQ8.2	0.9482
	BJSULAAO003		Putative precursor of snake venom L-amino acid oxidase	ATGAATGTCTTCTTTACGTTCTCACTGTTGTTCTTGGCTGCCTTGGGAAGCTGTGCAGATGACAGAAACCCCCTAGAGGAATGCTTCCGAGAAACTGACTATGAGGAATTTCTAGAGATCGCCAAAAATGGTCTGAGCACGACATCAAACCCGAAACGTGTTGTGATTGTAGGTGCAGGAATGTCTGGGCTTAGTGCAGCCTATGTTCTTGCAAATGCTGGACATCAGGTGACAGTTCTTGAAGCCAGTGAACGTGCAGGAGGACGAGTGAAGACTTATCGAAATGAGAAAGAAGGCTGGTATGCCAATCTCGGGCCCATGCGTTTACCTGAGAAACACAGGATTGTCCGGGAATATATCAGAAAGTTTGGTCTGCAGTTGAATGAATTTTCTCAGGAA…	L-amino acid oxidase, partial OS:Bothrops moojeni; ATU85535.1	HVTNVEQCFQDPEYEKWLDVARHGLGRNLKPKTVVIVGAGISGLTAAKLLREAGHQVVILEATNRVGGRIKTHREKGWYIDLGPMRLPKSHRIVREYIDKFKLRLHPFTQNDKNAWYLIQNVRQKMSLVNNEIFGYQLNPNERGKSADQLFEETLNKVTDNCTLLKEKYDSFSTKEYLIKEGNLSKGAVEMIGDFLNEESGFHFSFLHSVIDHFVFSNNRFDEIVDGFDQLPQSFFQEMVRIVHFNCTVEKILRTKNKVRIFYKWLTGSASLVADYVLITATAKATQLIKFAPPLSIPKTRALRSLIYASSTKIALVCTEKFWEKDGIRGGRSITDLPSRVIYYPNHDFPHGIGVLLASYTWHSDSDFYTALSDEKCADVVMDDLVEIHQVSKNYLKSV…	L-amino-acid oxidase [Protobothrops mucrosquamatus]; XP_015673909.1	0.9532
	BJSULAAO004		Putative precursor of snake venom L-amino acid oxidase	ATGGGATCCTTCTTACTACTTCTTTTATTATTCTTGGGTGTGCTGAGATCAGAAAGTCATGTTACCAACGTGGAACAATGTTTCCAAGATCCTGAATATGAAAAGTGGCTGGATGTTGCCAGACATGGTCTAGGAAGGAACTTGAAGCCTAAGACAGTAGTGATTGTCGGAGCAGGAATAAGTGGACTGACCGCTGCCAAATTACTCAGAGAAGCTGGACATCAGGTTGTGATCTTGGAAGCCACTAACCGTGTGGGAGGACGCATAAAGACCCACCGAGAAAAAGGCTGGTACATAGATCTGGGGCCAATGCGATTGCCCAAAAGCCACAGAATTGTACGTGAATACATTGACAAGTTTAAACTTCGTCTACACCCATTCACTCAGAATGATAAGAAT…	L-amino-acid oxidase, partial; OS:Protobothrops mucrosquamatus; XP_015673909.1	DDRNPLEECFRETDYEEFLEIAKNGLSTTSNPKRVVIVGAGMSGLSAAYVLANAGHQVTVLEASERAGGRVKTYRNEKEGWYANLGPMRLPEKHRIVREYIRKFGLQLNEFSQENENAWYFIKNIRKRVGEVNKDPGVLDYPVKPSEVGKSAGQLYEESLQKAVEELRRTNCSYMLNKYDTYSTKEYLLKEGNLSPGAVDMIGDLLNEDSGYYVSFIESLKHDDIFAYEKRFDEIVGGMDKLPTSMYQAIQEKVHLNARVIKIQQDVKEVTVTYQTSEKETLSVTADYVIVCTTSRAARRIKFEPPLPPKKAHALRSVHYRSGTKIFLTCTKKFWEDDGIGDDANYFEALDFEDCGDIVINDLSLIHQLPKEEIQAICRPSMIQRWSLDKYAMGGITTF…	RecName: Full=L-amino-acid oxidase; Short=BmooLAAO-I; Short=LAO; Flags: Precursor [Bothrops moojeni]; Q6TGQ8.2	0.9255
Phospholipase A2	BJSUPLA001		Putative precursor of snake venom phospholipase A2	ATGAGGACTCTCTGGATAATGGCCGTGTTGTTGGTGGGCGTCGAGGGGAGCCTGGTGCAATTTGAGACGTTGATCATGAAAATTGCGGGGAGAAGTGGTGTTTGGTACTACGGCTCTTACGGATGCTACTGCGGCTCGGGAGGCCAAGGCCGGCCACAGGACGCCAGCGACCGCTGCTGCTTTGTGCACGACTGCTGTTATGGAAAAGTGACCGACTGCGACCCCAAAGCGGACGTCTACACCTACAGCGAGGAGAATGGGGTTGTCGTCTGCGGAGGGGACGACCCGTGCAAGAAGCAGATTTGTGAGTGCGACAGGGTTGCGGCAACCTGCTTCCAAGACAATAAGGACACATACGACAACAAATATTGGTTTTTCCCGGCCAAAAATTGCCAGGAG…	Acidic phospholipase A2 BE-I-PLA2; OS:Bothrops erythromelas; Q2HZ28.1	SLVQFETLIMKIAGRSGVWYYGSYGCYCGSGGQGRPQDASDRCCFVHDCCYGKVTDCDPKADVYTYSEENGVVVCGGDDPCKKQICECDRVAATCFQDNKDTYDNKYWFFPAKNCQEESEPC	RecName: Full=Acidic phospholipase A2 BE-I-PLA2; Short=svPLA2; AltName: Full=Phosphatidylcholine 2-acylhydrolase; Flags: Precursor [Bothrops erythromelas]; Q2HZ28.1	0.9918
	BJSUPLA002		Putative precursor of snake venom phospholipase A2	ATGAGGACTCTCTGGATAATGGCCGTGTTGCTGGTGGGCGTCGAGGGGAGCCTGTTTGAATTGGGGAAGATGATCCTGCAAGAGACGGGGAAAAACCCTGCTAAATCCTACGGTGCTTATGGATGCAACTGTGGCGTGCTTGGCCGAGGCAAGCCAAAGGACGCCACTGACCGCTGCTGCTACGTGCACAAATGCTGTTACAAAAAACTGACCGGCTGCGACCCCAAAAAGGACCGCTACTCCTATAGCTGGAAGGACAAGACTATCGTCTGCGGAGAGAACAACCCATGCCTGAAGGAGTTGTGTGAGTGCGACAAGGCCGTGGCAATCTGCCTCCGAGAAAATCTGGGCACGTACAACAAAAAATATAGGTATCACCTGAAACCTTTTTGCAAGAAG…	Basic phospholipase A2 homolog bothropstoxin-1; OS:Bothrops jararacussu; Q90249.3	SLFELGKMILQETGKNPAKSYGAYGCNCGVLGRGKPKDATDRCCYVHKCCYKKLTGCDPKKDRYSYSWKDKTIVCGENNPCLKELCECDKAVAICLRENLGTYNKKYRYHLKPFCKKADPC	RecName: Full=Basic phospholipase A2 homolog bothropstoxin-1; Short=svPLA2 homolog; AltName: Full=BOJU-I; AltName: Full=Bothropstoxin-I; Short=BthTx-I; Short=BtxtxI; Short=bothropstoxin I; AltName: Full=Myotoxic phospholipase A2-like; AltName: Full=Phospholipase A2 homolog 1; Flags: Precursor [Bothrops jararacussu]; Q90249.3	1
	BJSUPLA003		Putative precursor of snake venom phospholipase A2	ATGGCCTGCCCGCTTGGAGGCAGCAGCCCCATCCTTCTCCTCTGCGTTCTGGTCTTGGCCAGCGCCAATTTGATCCAGTTTGGCCACATCATCGAGCACTTGACCGGAAGACACCCCCTGATTTACAATGGCTATGGCTGCTACTGCGGGCTGGGCGGTTCCCGGCAGCCGGTGGACGCCACCGATTGGTGTTGCCAAGTTCATGACTGCTGCTATCAGGCCCTGTCGCGGCGCCATTGCAAACCCAAAATGGAGAAATATTTCTACTCCGTCAGGAAAGACACCATTACTTGTGGTGGGGAGACCGAATGCCGGAGGGAAACCTGTGAGTGTGACAAAGCCGCAGCCCTCTGCTTCCGCCACTCGAAGTTTCAAGGCCAGTACATCGGCTACCGTAAC…	Phospholipase A2, group IIE OS:Crotalus atrox; APD70895.1	NLIQFGHIIEHLTGRHPLIYNGYGCYCGLGGSRQPVDATDWCCQVHDCCYQALSRRHCKPKMEKYFYSVRKDTITCGGETECRRETCECDKAAALCFRHSKFQGQYIGYRNRLCEGPTPPCQGVCPCWAPTKGG	Phospholipase A2, group IIE [Crotalus atrox]; APD70895.1	0.9925
	BJSUPLA004		Putative precursor of snake venom phospholipase A2	ATGAGGACTCTCTGGATAATGGCCGTGTTGTTGGTGGGCGTCGAGGGGAGCCTGTGGCAATTCGGGAAGATGATCAATTATGTGATGGGGGAAAGCGGTGTTTTGCAGTATCTCTCTTACGGATGCTACTGTGGCCTGGGGGGCCAAGGCCAGCCAACGGACGCCACTGACCGCTGCTGCTTTGTGCACGACTGCTGTTATGGAAAAGTGACCGGCTGCGACCCAAAAATCGACAGCTACACCTACAGCAAGAAGAACGGGGATGTCGTCTGCGGAGGGGACGACCCGTGCAAGAAGCAGATTTGTGAGTGCGACAGGGTTGCGACAACCTGCTTCCGAGACAATAAGGACACATACGACATCAAATATTGGTTTTACGGGGCCAAAAATTGCCAGGAG…	Acidic phospholipase A2 BthA-1; OS:Bothrops jararacussu; Q8AXY1.1	SLWQFGKMINYVMGESGVLQYLSYGCYCGLGGQGQPTDATDRCCFVHDCCYGKVTGCDPKIDSYTYSKKNGDVVCGGDDPCKKQICECDRVATTCFRDNKDTYDIKYWFYGAKNCQEKSEPC	RecName: Full=Acidic phospholipase A2 BthA-1; Short=svPLA2; AltName: Full=BOJU-III; AltName: Full=BthA-I-PLA2; AltName: Full=Hypotensive phospholipase A2; AltName: Full=Phosphatidylcholine 2-acylhydrolase; Flags: Precursor [Bothrops jararacussu]; Q8AXY1.1	1
	BJSUPLA005		Putative precursor of snake venom phospholipase A2	ATGAGGACTCTCTGGATAATGGCTGTGTTGCTGGTGGGCGTCGAGGGGGACCTGTGGCAATTCGGGCAGATGATCCTGAAAGAGACGGGGAAATTACCTTTTCCCTACTATACCACTTACGGCTGCTACTGTGGCTGGGGAGGCCAAGGCCAGCCAAAGGACGCCACTGACCGCTGCTGCTTTGTGCACGACTGCTGTTACGGAAAACTGACCAACTGCAAACCCAAAACGGACCGCTACTCCTACAGCCGGGAGAATGGGGTTATCATCTGCGGAGAGGGCACCCCATGTGAGAAACAGATTTGTGAGTGCGACAAGGCCGCGGCAGTCTGCTTCAGAGAGAATCTGCGCACGTACAAGAAAAGATATATGGCGTATCCGGACGTTCTTTGCAAGAAG…	Basic phospholipase A2 bothropstoxin-2; OS:Bothrops jararacussu; P45881.1	DLWQFGQMILKETGKLPFPYYTTYGCYCGWGGQGQPKDATDRCCFVHDCCYGKLTNCKPKTDRYSYSRENGVIICGEGTPCEKQICECDKAAAVCFRENLRTYKKRYMAYPDVLCKKPAEKC	RecName: Full=Basic phospholipase A2 homolog bothropstoxin-2; Short=svPLA2 homolog; AltName: Full=BJU-PLA2; Short=BJUPLA2; AltName: Full=BOJU-II; AltName: Full=Bothropstoxin-II; Short=Bothropstoxin II; Short=BthTX-II; Short=BtxtxII; AltName: Full=Myotoxic phospholipase A2; Flags: Precursor [Bothrops jararacussu]; P45881.1	1
	BJSUPLA006		Putative precursor of snake venom phospholipase A2	ATGAGGACTCTCTGGATAATGGCCGTGTTGTTGGTGGGCGTCGAGGGGAGCCTGGTGCAATTTGAGACGTTGATCATGAAAATTGCGGGGAGAAGTGGTGTTTGGTACTACGGCTCTTACGGATGCTACTGCGGCTCGGGAGGCCAAGGCCGGCCACAGGACGCCAGCGACCGCTGCTGCTTTGTGCACGACTGCTGTTATGGAAAAGTGACCGACTGCGACCCCAAAGCGGACGTCTACACCTACAGCGAGGAGAATGGGGTTGTCGTCTGCGGAGGGGACGACCCGTGCAAGAAGCAGATTTGTGAGTGCGACAGGGTTGCGACAACCTGCTTCCGAGACAATAAGGACACATACGACATCAAATATTGGTTTTACGGGGCCAAAAATTGCCAGGAG…	Acidic phospholipase A2 BE-I-PLA2; OS:Bothrops erythromelas; Q2HZ28.1	SLVQFETLIMKIAGRSGVWYYGSYGCYCGSGGQGRPQDASDRCCFVHDCCYGKVTDCDPKADVYTYSEENGVVVCGGDDPCKKQICECDRVATTCFRDNKDTYDIKYWFYGAKNCQEKSEPC	RecName: Full=Acidic phospholipase A2 BE-I-PLA2; Short=svPLA2; AltName: Full=Phosphatidylcholine 2-acylhydrolase; Flags: Precursor [Bothrops erythromelas]	0.959
	BJSUPLA007		Putative precursor of snake venom phospholipase A2	ATGAGGACTCTCTGGATAATGGCCGTGTTGTTGGTGGGCGTCGAGGGGAGCCTGGTGCAATTTGAGACGTTGATCATGAAAATTGCGGGGAGAAGTGGTGTTTGGTACTACGGCTCTTACGGATGCTACTGCGGCTCGGGAGGCCAAGGCCGGCCACAGGACGCCAGCGACCGCTGCTGCTTTGTGCACGACTGCTGTTATGGAAAAGTGACCGGCTGCGACCCAAAAATCGACAGCTACACCTACAGCAAGAAGAACGGGGATGTCGTCTGCGGAGGGGACGACCCGTGCAAGAAGCAGATTTGTGAGTGCGACAGGGTTGCGGCAACCTGCTTCCAAGACAATAAGGACACATACGACAACAAATATTGGTTTTTCCCGGCCAAAAATTGCCAGGAG…	Acidic secretory phospholipase A2 sPLA2-II OS:Bothrops diporus; AFJ79208.1	SLVQFETLIMKIAGRSGVWYYGSYGCYCGSGGQGRPQDASDRCCFVHDCCYGKVTGCDPKIDSYTYSKKNGDVVCGGDDPCKKQICECDRVAATCFQDNKDTYDNKYWFFPAKNCQEESEPC	RecName: Full=Acidic phospholipase A2 BE-I-PLA2; Short=svPLA2; AltName: Full=Phosphatidylcholine 2-acylhydrolase; Flags: Precursor [Bothrops erythromelas]; Q2HZ28.1	0.9426
	BJSUPLA008		Putative precursor of snake venom phospholipase A2	ATGAGGACTCTCTGGATAATGGCTGTGTTGCTGGTGGGCGAGAAGCCGAGGGAGGCTGAAACTTTCTGTCTTTTTCCAGTCGAGGGGGACCTGTGGCAATTCGGGCAGATGATCCTGAAAGAGACGGGGAAATTACCTTTTCCCTACTATACCACTTACGGCTGCTACTGTGGCTGGGGAGGCCAAGGCCAGCCAAAGGACGCCACTGACCGCTGCTGCTTTGTGCACGACTGCTGTTATGGAAAAGTGACCGACTGCGACCCCAAAGCGGACGTCTACACCTACAGCGAGGAGAATGGGGTTGTCGTCTGCGGAGGGGACGACCCGTGCAAGAAGCAGATTTGTGAGTGCGACAGGGTTGCGGCAACCTGCTTCCAAGACAATAAGGACACATACGAC…	Acidic phospholipase A2 BE-I-PLA2; OS:Bothrops erythromelas; Q2HZ28.1	DLWQFGQMILKETGKLPFPYYTTYGCYCGWGGQGQPKDATDRCCFVHDCCYGKVTDCDPKADVYTYSEENGVVVCGGDDPCKKQICECDRVAATCFQDNKDTYDNKYWFFPAKNCQEESEPC	acidic secretory phospholipase A2 sPLA2-I [Bothrops diporus]; AFJ79207.1	0.843
	BJSUPLA009		Putative precursor of snake venom phospholipase A2	ATGAGGACTCTCTGGATAATGGCCGTGTTGTTGGTGGGCGTCGAGGGGAGCCTGTGGCAATTCGGGAAGATGATCAATTATGTGATGGGGGAAAGCGGTGTTTTGCAGTATCTCTCTTACGGATGCTACTGTGGCCTGGGGGGCCAAGGCCAGCCAACGGACGCCACTGACCGCTGCTGCTTTGTGCACGACTGCTGTTACGGAAAACTGACCAACTGCAAACCCAAAACGGACCGCTACTCCTACAGCCGGGAGAATGGGGTTATCATCTGCGGAGAGGGCACCCCATGTGAGAAACAGATTTGTGAGTGCGACAAGGCCGCGGCAGTCTGCTTCAGAGAGAATCTGCGCACGTACAAGAAAAGATATATGGCGTATCCGGACGTTCTTTGCAAGAAG…	Basic phospholipase A2 bothropstoxin-2; OS:Bothrops jararacussu; P45881.1	SLWQFGKMINYVMGESGVLQYLSYGCYCGLGGQGQPTDATDRCCFVHDCCYGKLTNCKPKTDRYSYSRENGVIICGEGTPCEKQICECDKAAAVCFRENLRTYKKRYMAYPDVLCKKPAEKC	RecName: Full=Basic phospholipase A2 homolog bothropstoxin-2; Short=svPLA2 homolog; AltName: Full=BJU-PLA2; Short=BJUPLA2; AltName: Full=BOJU-II; AltName: Full=Bothropstoxin-II; Short=Bothropstoxin II; Short=BthTX-II; Short=BtxtxII; AltName: Full=Myotoxic phospholipase A2; Flags: Precursor [Bothrops jararacussu]; P45881.1	0.8689
	BJSUPLA010		Putative precursor of snake venom phospholipase A2	ATGCGGATTCTCTGGATAGTGGCCGTGTTGCTGGTGGGCGTCGAGGGGAGCCTGGTTGAATTCGGGAGGATGATTAAGGAAGAGACGGGGAAAAACCCTTTTCCCTCCTATACCTTTTACGGATGCTACTGTGGCCTGGGGGGCCAAGGCCAGCCAAGGGACGCCACTGACCGCTGCTGTTTGATGCATGACTGCTGTTATGAGAATCTGACCGGCTGCAAGACCAAAACGGACCCCTACCCCTACAGCCGGAAGAACGGGGTTATGGTCTGCGGAGGAGGCACCTGGTGCAAGAAGCAGATTTGGGAGTGCGACAAGACCACAGCAATCTGCCTCCGAGACAATCTGGACACATACAACAAAGAATATCAGTTTTATGAGGACTTTCGTTGCAAGGAG…	Phospholipase A2; OS:Ovophis makazayazaya; AHJ09554.1	SLVEFGRMIKEETGKNPFPSYTFYGCYCGLGGQGQPRDATDRCCLMHDCCYENLTGCKTKTDPYPYSRKNGVMVCGGGTWCKKQIWECDKTTAICLRDNLDTYNKEYQFYEDFRCKEGPKKC	phospholipase A2 [Ovophis convictus]; AHJ09578.1	0.9508
PLA2inhibitor	BJSUPLA2inhibitor001		Putative precursor of snake venom phospholipase A2 inhibitor	ATGCAAATTCTTCTGGGATATTTCCTCTTCTCTGTGCTTCTAAGAACAGGTGCAACTTTCCAATGTATAAACTGTCAAGAGGATGCTGCAACCTGCACAGCCCCACTAAAGGCATGTAACGCAGGTGAAAATTCCTGCGTGAAGAGGTTGAGTGAAGACGTCAAAGGTGGAAAAACACAAAACAAGGTAGTGATGGGTTGCATACAGGCTTCCCACTGCACGAAACAGTTTATCGAGCTGTCTTATGAAAAAGGAGTTTACGTAAGAGTACAGTATGATTGTTGCGACACTGATGGCTGCACCCCTCCCTCCACAAAAATGCCTGCATTAAACACCACCATCAATAAGAAATATTGTCCAGTCTGCTCTTTAGAGACAGGTACCTGTTCAGATGATGCT…	Phospholipase A2 inhibitor and Ly6/PLAUR domain-containing protein; OS:Protobothrops mucrosquamatus; XP_029141228.1	TFQCINCQEDAATCTAPLKACNAGENSCVKRLSEDVKGGKTQNKVVMGCIQASHCTKQFIELSYEKGVYVRVQYDCCDTDGCTPPSTKMPALNTTINKKYCPVCSLETGTCSDDATLECTGTATHCFASSIRKGDVNRSVKGCTTEAVCNILKTYKGPLVENSSLQDVTCKEATSDSSCSSLEVFLLALLPVKLLFFSAY	phospholipase A2 inhibitor and Ly6/PLAUR domain-containing protein [Protobothrops mucrosquamatus]; XP_029141228.1	0.835
	BJSUPLA2inhibitor002		Putative precursor of snake venom phospholipase A2 inhibitor	ATGAAGTCTTCAGCTCCGTCTCTCCTGATTGCCTGCCTTGGGATGTCCCTCAGCAGCTACGCCAAGCAGGTCCCTCACTGCCTGCCCCTTCCTCCTTCCGAAAAAAGAGCGGTCTGCAACTCTTCCTCTCTCCGTGAATTTCCCACCGGCTTCCCCAATGATACCCAGACGGTCTACGTTCAGTTCACCCAGCTCTCTAGCCTTGGTTCGGAGGCCCTCCAGGGTCTCCCAAACTTACAGGGGCTTCATCTGACGGACAACCAGCTGAAGACCCTTCCGAGTGGCCTCTTCCGTAACCTCCCCCAACTGCACACCCTGGATCTCTCCAGAAACCTCCTAAAAGATCTACCTCCGCAGGTCTTCAGCCCCGCAGTTAGCCTGGCCTATTTATCCCTCAGT…	Phospholipase A2 inhibitor; OS:Bothrops neuwiedi; QBG82018.1	KQVPHCLPLPPSEKRAVCNSSSLREFPTGFPNDTQTVYVQFTQLSSLGSEALQGLPNLQGLHLTDNQLKTLPSGLFRNLPQLHTLDLSRNLLKDLPPQVFSPAVSLAYLSLSENQLAELDPSWFETLVDLKTLRLDHNELKEIPGSIFQKLTMLLSLDLSSNLLHCLSPKVFKGLPYLNVLNLKNNPIRSIAPNTFHGNYGLWVLTLRNCSLTHVPAGVFQPLNHLERLDLSANEITALEPPLLNVSSEFTLDLSGNPWACDCRMQALLSWVQGGDVDLFSKEDVVCAFPKSLKGQVATSLNRSQLCPC	phospholipase A2 inhibitor [Bothrops neuwiedi]; QBG82018.1	0.9582
	BJSUPLA2inhibitor005		Putative precursor of snake venom phospholipase A2 inhibitor	ATGAAGTCTTCAGCTCCGTCTCTCCTGTTTGCCTGCCTTCTGATGTCCCTCAACAGCTACACTCAGCAGGTCCTTTACTGCCCACCCACCCCTGCCCCAGAAAGCGTCACCGAGTTCGTCTGCAACTCTCCGTCTCTACGTGAATTTCCCACCGGCTTCCCCGCACGAACCAAGAGGATCTCCGTTGAGTTCACCCAAGTCTCCAGCCTTGGCGTGGAGGCCCTCCAAGGTCTTCCCAACCTCCAGGAACTTCACCTCTCCAACAACAGGTTAAAAGCTCTACCAAGTGGCCTCTTCCGTAACCTCCCACAACTGCACACTCTGGATCTCTCCAGAAATCTCCTAGAAGATCTCCCTCCAGAGATCTTCACAAATGCAAGTAGCCTAACTCATTTATCC…	Phospholipase A2 inhibitor 1, partial; OS:Bothrops moojeni; ATU85546.1	QQVLYCPPTPAPESVTEFVCNSPSLREFPTGFPARTKRISVEFTQVSSLGVEALQGLPNLQELHLSNNRLKALPSGLFRNLPQLHTLDLSRNLLEDLPPEIFTNASSLTHLSLSENQLAELRPSWFETLEELRILGLDHNQVKEIPISCFDKLEELTSLDLSFNLIHRLTTGMFSGLDNLERLLLESNPIQCIMGRTFHWHPKLSVLSLKNSSLTNIMGFFQPLGQLELLDLSDNELTTMEPPVFMPTANLSLDLSGNPWACDCRLENLLTWVNEHNNIHLYSKEEFVCASPKHLKGERATSLHRSQICPC	phospholipase A2 inhibitor 1 [Bothrops moojeni]; ATU85546.1	0.9711
	BJSUPLA2inhibitor006		Putative precursor of snake venom phospholipase A2 inhibitor	ATGAAGTCTTCAGCTCCGTCTCTCCTGTTTGCCTGCCTTCTGATGTCCCTCAACAGCTACACTCAGCAGGTCCTTTACTGCCCACCCACCCCTGCCCCAGAAAACGTCACCGAGTTCGTCTGCAACTCTCCATCTCTACGTGAATTTCCCACCGGCTTTCCCGCACGAACCAAGATGATCTCCGTTGAGTTCACCCAAGTCTCCAGCCTTGGCGTGGAGGCCCTCCAAGGTCTTCCCAACCTCCAGGAACTTCACCTCTCCAACAACAGGTTAAAAGCTCTTCCAAGTGGCCTCTTCCGTAACCTCCCACAACTGCACACTCTGGATCTCTCCAGAAATCTCCTAGAAGATCTCCCTCCAGAGATCTTCACAAATGCAAGTAGCCTGACTCATTTATCC…	Phospholipase A2 inhibitor; OS:Bothrops jararacussu; QBG82014.1	QQVLYCPPTPAPENVTEFVCNSPSLREFPTGFPARTKMISVEFTQVSSLGVEALQGLPNLQELHLSNNRLKALPSGLFRNLPQLHTLDLSRNLLEDLPPEIFTNASSLTHLSLSENQLAELRPSWFETLEKLRILGLDHNQVKEIPISCFNKLEELTSLDLSFNLIHRLTTGMFSGLDNLERLLLESNPIQCIMGRTFHWRPKLSVLSLKNSSLTHVIMGVFQLDHLVLLDLSDNEFTTLDPPVHEPSANFSLDLSGNPWACDCRLENLLRWLNDHNIHLYSKEEFVCASPKHMKGERATSLHRSQICLC	phospholipase A2 inhibitor [Bothrops jararacussu]; QBG82014.1	0.9903
	BJSUPLA2inhibitor007		Putative precursor of snake venom phospholipase A2 inhibitor	ATGAAGTCTTCAGCTCCGTCTCTCCTGTTTGCCTGCCTTCTGATGTCCCTCAACAGCTACACTCAGCAGGTCCTTTACTGCCCACCCACCCCTGCCCCAGAAAGCGTCACCGAGTTCGTCTGCAACTCTCCGTCTCTACGTGAATTTCCCACCGGCTTCCCCGCACGAACCAAGATGATCTCCGTTGAGTTCACCCAAGTCTCCAGCCTTGGCGTGGAGGCCCTCCAAGGTCTTCCCAACCTCCAGGAACTTCACCTCTCCAACAACAGGTTAAAAACTCTACCAAGTGGCCTCTTCCATAACCTCCCACAACTGCACACTCTGGATCTCTCCAGAAATCACCTAGAAGATCTCCCTCCAGAGATCTTCACAAATGCAAGTAGCCTGACTCATTTATCC…	Phospholipase A2 inhibitor OS:Protobothrops mucrosquamatus; XP_015684614.1	QQVLYCPPTPAPESVTEFVCNSPSLREFPTGFPARTKMISVEFTQVSSLGVEALQGLPNLQELHLSNNRLKTLPSGLFHNLPQLHTLDLSRNHLEDLPPEIFTNASSLTHLSLSENQLAELRPSWFETLEELRILGLDHNQLKEIPISCFDKLKELTSLDLSFNLIRRLAPEMFSGLDNLERLLLESNPIQCIVKKTFHLHPKLSVLSLKNSSLTHILMGVFQPLSQLMLLDLSDNELSTMDDPVYKPSANLSLDLSGNRWACDCRLDNLLRWLNDHNIHLYSKEEFVCASPKHLKGERASSLQTYQICPC	phospholipase A2 inhibitor [Protobothrops mucrosquamatus]; XP_015684614.1	0.9357
Phospholipase B	BJSUPLB001		Putative precursor of snake venom phospholipase B	ATGATCCGCTTCGGTAACCCCTCCTCCTCGGACAAGCGCCGCCAGCGGTGCCGGAGCTGGTGCTGCGGCGGGCTTTTGCTTCTCTGGGCCGTGGCAGAAACTCGAGCAGATATCCACTATGCTACTGTATATTGGTTGGAAGCTGAAAAATCTTTCCAAATTAAGGATGTATTAGACAAGAATGGTGATGCTTATGGCTATTACAATGACACTATACAATCTACTGGATGGGGGATTCTTGAGATCAAAGCAGGCTATGGTAATCAGCCCATAAGCAATGAAATACTCATGTATGCTGCAGGTTTTTTGGAAGGCTACCTCACTGCTTCGCATATGAGTGACCATTTTGCAAATCTCTTTCCTCTGATGATTAAGAATGTCATCATTGAACAAAAAGTT…	Phospholipase B, partial OS:Bothrops moojeni; ATU85526.1	IHYATVYWLEAEKSFQIKDVLDKNGDAYGYYNDTIQSTGWGILEIKAGYGNQPISNEILMYAAGFLEGYLTASHMSDHFANLFPLMIKNVIIEQKVKDFIQKQDEWTRQQIKNNTDDPFWRNAGYVIAQLDGLYMGNVEWAKRQKRTPLTDFEISFLNAIGDLLDLIPALQSTLRKSDFRSMPDVPRIYQWDMGHCSALIKVLPGYENIYFAHSSWFTYAATLRIYKHLDFKITDPQTKTGRASFSSYPGFLASLDDFYILGSGLMMLQTTNSVLNLSLLKKVVPESLFAWERVRIANMMADSGKTWAETFEKQNSGTYNNQYMILDTKKIKLQRSLEDGTLYIIEQVPKLVKYSDQTKVLRNGYWPSYNIPFDKEIYNMSGYGEYVQRHGLEFSYEMA…	phospholipase B [Bothrops moojeni]; ATU85526.1	0.9922
PI-class Snake Venom Metalloproteinase A74	BJSUSVMPI001		Putative precursor of snake venom metalloproteinase class PI	ATGATCCAGCTTCTCTTGGTGACTATATGCCTAGCAGTTTTTCCTTATCAAGGGAGCTCTATAATCCTGGAATCTGGGAACGTGAATGATTATGAAGTAGTCTATCCACGAAAAGTCACTGAATTGCCCAAAGGAGCAGTTCAGCCAAAGTATGAAGATGCCATGCAATATGAATTTAAAGTGAATGGAGAGCCAGTGGTCCTTCACCTGGAAAAAAATAAAGGACTTTTTTCAGAAGATTACAGCGAGACTCATTATTCCCCTGATGGCAGACAAATTATAACATACCCTCCATTTGAGGATCACTGCTATTATCATGGACGCATTGAGAATGATGCTGACTCAACTGCAAGCATCAGTGCATGCAACGGTTTGAAAGGACATTTCAAGCTTCAAGGG…	BOJUMET-I; OS:Bothrops jararacussu; AY255005.1	EQQKFSPRYIEVAVVADHRMFKKYNSNLNTIRKWVHEMVNSMNGVYRSMDVHLSLANLEVWSKKDLINVQKDSRETLKSFGEWRERDLLPRISHDNAQLLTAVVFDQQTIGRAYIAGMCDPRHSVGVVMDHSKENLQVAVTMAHELGHNLGMEHDENQCHCDAPSCVMASVLSVVLSYEFSDCSQNQYQTYLTKHNPQCILNEPLLTVSGNELLEAGE	RecName: Full=Snake venom metalloproteinase BjussuMP-2; Short=SVMP; AltName: Full=BOJUMET I; AltName: Full=BjussuMP-II; AltName: Full=Nonhemorrhagic metalloprotease MP-II; Flags: Precursor [Bothrops jararacussu]; Q7T1T4.1	1
	BJSUSVMPI002		Putative precursor of snake venom metalloproteinase class PII	ATGATCCAGCTTCTCTTGGTGACTATATGCCTAGCAGTTTTTCCTTATCAAGGGAGCTCTATAATCCTGGAATCTGGGAACGTGAATGATTATGAGGTAGTCTATCCACGAAAAGTCACTGAATTGCCCAAAGGAGCAGTTCAGCCAAAGTATGAAGATGCCATGCAATATGAATTTAAAGTGAATGGAGAGCCAGTGGTCCTTCACCTGGAAAAAAATAAAGGACTTTTTTCAGAAGATTACAGTGAGACTCATTATTCCCCTGATGGCAGAAAAATTACAACATACCCCCCAGTTGAGGATCACTGCTATTATCATGGACGCATCCAGAATGATGCAGACTCAACTGCAAGCATCAGTGCATGCAACGGTTTGAAAGGACATTTCAAGCTTCAAGGG…	Zinc metalloproteinase/disintegrin; OS:Bothrops asper; Q072L5.1	EQQRFSPRYTELAVVVDHGMFTKYNSNLNTIRTRVHEMLNTVNGFFSSMNVHASLAILEVWSKKDLIKVEKDSRETLKSFGEWRERDLLPRISHDHAQLLTTIVFDNYVIGITKFGKMCDPKLSVGVVRDHSEINLQVAVAMAHELGHNLGMHHDGNQCHCDAASCIMADTLSEVLSYEFSDCSQNQYETYLTKHNPQCILNEPLLIVSGNELLEVGEECDCGAPEVSLFFLINKNMQNFLKNGNP	RecName: Full=Zinc metalloproteinase/disintegrin; Contains: RecName: Full=Snake venom metalloproteinase; Short=SVMP; Contains: RecName: Full=Disintegrin bothrasperin; Flags: Precursor [Bothrops asper]; Q072L5.1	0.9292
PII-class Snake Venom Metalloproteinase	BJSUSVMPII001		Putative precursor of snake venom metalloproteinase class PII	ATGATTGAAGTTCTCTTGGTAACTATATGCTTAGCAGTTTTTCCTTATCAAGGGAGCTCTATAATTCTGGAATCTGGGAACGTGAATGATTATGAAGTAGTCTATCCACGAAAAGTCACTGCATTGCCCAAAGGAGCAGTTCAGCCAAAGTATGAAGACGCCATGCAATATGAATTTAAAGTGAATGGAGAGCCAGTGGTCCTTCACCTGGAAAAAAATAAAGGACTTTTTTCAAAAGATTACAGTGAGACTCATTATTCCCCTGATGGCAGAGAAATTACAACATACCCCCCGGTTGAGGATCACTGCTATTATCATGGACGCATCGAGAATGATGCTGACTCAACTGCAAGCATCAGTGCATGCAACGGTTTGAAAGGACATTTCAAGCTTCAAGGG…	Metalloproteinase PIIb; OS:Bothriechis lateralis; AOF79100.1	HDQRYIELVIVADHRMYTKYEGDKTKISSIIYEIVNILTEICRSLNIRVALIGLEIWSSGDLMHVTLSADDTLDAFGEWRERDFLKRKNHDHAQLLTGMIFNETIEGRTYKSGICDPKRSVGIVRDYRTRRHFVANRMAHELGYNLGIDHDRDSCSCCPNSCIMADTVSDQPSSRFSDCSIDQYLGYIIHTYYTSCLYNKPSETDIVSPPVCGNYYREKGEDCDCGPPANCQNPCCDAATCKLTTGSQCAEGLCCDQCSFKKEGTVCRTPRGDEPDDCCNGISADCPRFHFCG	MP_IIb1 SVMP precursor [Bothrops neuwiedi]; ADO21506.1	0.9863
	BJSUSVMPII002		Putative precursor of snake venom metalloproteinase class PII	ATGATCCAGCTTCTCTTGGTGACTATATGCCTAGCAGTTTTTCCTTATCAAGGGAGCTCTATAATCCTGGAATCTGGGAACGTGAATGATTATGAAGTAGTCTATCCACGAAAAGTCACTGAATTGCCCAAAGGAGCAGTTCAGCAAAAGTATGAAGATGCCATGCAATATGAATTTAAAGTGAATGGAGAGCCAGTGGTCCTTCACCTGGAAAAAAATAAAGAACTTTTTTCAGAAGATTACAGCGAGACTCATTATTCCCCTGATGGCAGACAAATTAAAACATACCCCCCGTTTGAGGATCACTGCTATTATCATGGACGCATCCAGAATGATGCTGACTCAACTGCAAGCATCAGTGCATGCAACGGTTTGAAAGGACATTTCAAGCTTCAAGGG…	Zinc metalloproteinase/disintegrin; OS:Bothrops insularis; Q5XUW8.1	EQQRFSPRYIELVVVADHGMFTKYNSNLNIIRTRVHEMVNSINEFFRSVNTRVSLTNLEIWSDRDLIDVQSDSSNTLNSFGEWRERDLLPRISHDHAQLLTAVVFDQQTIGRAYIAGMCDPRHSVGVVMDHSPINLQVAATMAHELGHNLGMDHDGNQCHCNAPSCVMADTLSEELSYEFSDCSQNQYQTYLTNHNPQCILNEPLSTVSGNELLEAGEECDCGAPENPCCDAATCKLRPEAQCAEGLCCDQCRFMKEGTVCRIARGDDMDDYCNGISAGCPRNPFHA	MP_IIa SVMP precursor [Bothrops neuwiedi]; ADO21511.1	0.8014
	BJSUSVMPII003		Putative precursor of snake venom metalloproteinase class PII	ATGAAGCTGAAGGACTCATTCCTTGTTTCTCATAGTCAACAGAGGAAGAGCTCAGATTGGCTTGAAAGAAGGAAGAGATTGCCTGTCTTCCAGCCAAATCCAGCCTCCAAAATGATCCAGGTTCTCTTGGTAATTATATGCTTAGCAGCTTTTCCTTATCAAGGGAGCTCTATAATCCTGGAATCTGGGAACGTGAATGATTATGAAGTAGTGTATCCACGAAAAGTCACTGCATTGCCCAAAGGAGCACTTCAGCCAAAGTATGAAGACGCCATGCAATATGAATTTAAAGTGAATGGAGAGCCAGTGGTCCTTCACCTGGAAAAAAATAAAGGACTTTTTTCAGAAGATTACAGCGAGATTCATTATTCCCCTGATGGCAGAGAAATTACAACATAC…	Zinc metalloproteinase-disintegrin-like ACLD; OS:Agkistrodon contortrix laticinctus; O42138.1	EQQAYLDAKKYVEFVVVLDHGMFTVYKDDLDKIKTRIYEIVNTMNEMFIPLNIRVALICLEIWSDRDKINVTSAGDVTLSSFRKWRATDLLKRKRHDNAQLLTVIDFDGSTLGLTRIATMCDPYGSVAIIEYRSPINLEVAVIMAHEMGHNLGMKHDEKYCTCNAYSCIMDAALSNYPSKLFSNCSQEYQRKYLIKHRPRCLLNRPLRTDIVSRPVCGNELLEVGEECDCGPPANCQNQCCDATTCKLTPGSQCAQGLCCDQCRFKKEGTVCWRTRGDDPDNCCNGISAGCPRFHFCG	MP_IIx1 SVMP precursor [Bothrops neuwiedi]; ADO21508.1	0.9798
	BJSUSVMPII004		Putative precursor of snake venom metalloproteinase class PII	ATGATCCAGGTTCTCTTGGTAACTATATGTTTAGCAGTTTTTCCTTATCAAGGGAGCTTTATAATCCTGGAATCTGGGAACGTGAATGATTATGAGGTAGTCTATCCACGAAAAGTCACTGAATTGCCCAAAGGAGCAGTTCAGCCAAAGTATGAAGATGCCATGCAATATGAATTTAAAGTGAATGGAGAGCCAGTGGTCCTTCACCTGGAAAAAAATAAAGGACTTTTTTCAGAAGATTACAGTGAGACTCATTATTCCCCTGATGGCAGAAAAATTACAACATACCCCCCAGTTGAGGATCACTGCTATTATCATGGACGCATCCAGAATGATGCAGACTCAACTGCAAGCATCAGTGCATGCAACGGTTTGAAAGGACATTTCAAGCTTCAAGGG…	Zinc metalloproteinase/disintegrin; OS:Bothrops asper; Q072L5.1	EQQRFSPRYTELAVVVDHGMFTKYNSNLNTIRTRVHEMLNTVNGFFSSMNVHASLAILEVWSKKDLIKVEKDSRETLKSFGEWRERDLLPRISHDHAQLLTTIVFDNYVIGITKFGKMCDPKLSVGVVRDHSEINLQVAVAMAHELGHNLGMHHDGNQCHCDAASCIMADTLSEVLSYEFSDCSQNQYETYLTKHNPQCILNEPLLIVSGNELLEVGEECDCGAPENPCCDAATCKLRPGAQCAEGLCCDQCRFKGAGKICRRARGDNPDDRCTGQSADCPRNRFHA	platelet aggregation disintegrin (jararacin), venom - jararacussu; A43020	0.9589
	BJSUSVMPII005		Putative precursor of snake venom metalloproteinase class PII	ATGATCCAGCTTCTCTTGGTGACTATATGCCTAGCAGTTTTTCCTTATCAAGGGAGCTCTATAATCCTGGAATCTGGGAACGTGAATGATTATGAAGTAGTCTATCCACGAAAAGTCACTGAATTGCCCAAAGGAGCAGTTCAGCAAAAGTATGAAGATGCCATGCAATATGAATTTAAAGTGAATGGAGAGCCAGTGGTCCTTCACCTGGAAAAAAATAAAGAACTTTTTTCAGAAGATTACAGCGAGACTCATTATTCCCCTGATGGCAGACAAATTAAAACATACCCCCCGTTTGAGGATCACTGCTATTATCATGGACGCATCCAGAATGATGCTGACTCAACTGCAAGCATCAGTGCATGCAACGGTTTGAAAGGACATTTCAAGCTTCAAGGG…	Zinc metalloproteinase-disintegrin-like ACLD; OS:Agkistrodon contortrix laticinctus; O42138.1	EQQAYLDAKKYVEFVVVLDHEMYTVYKDDLDEIKRRIYEIVNTMNEMFIPLNIRVALICLEIWSDRDKINVTSEGNVTLDLFGTWRATDLLKRKRHDNAQLLTVIDFDGSTLGLTRIATMCDPYRSVAIIEDHSIISLKMAVIMAHEMGHNLGMKHDEKYCTCNAYSCIMDAAVRHDPSKLFSNCSQEYQRKYLIKHRPRCLLNRPLRTDIVSRPVCGNELLEVGEECDCGPPANCQNQCCDATTCKLTPGSQCAQGLCCDQCRFKKEGTVCWRTRGDDPDNCCNGISAGCPRFHFCG	MP_IIx2 SVMP precursor [Bothrops neuwiedi]; ADO21509.1	0.9192
	BJSUSVMPII006		Putative precursor of snake venom metalloproteinase class PII	ATGATCCAAGTTCTCTTGGTAACTATATGCTTAGCAGTTTTTCCTTATCAAGGGAGCTCTATAATCCTGGAATCTGGGAACGTGAATGATTATGAAGTAGTCTATCCACGAAAAGTCACTGAATTGCCCAAAGGAGCAGTTCAGCAAAAGTATGAAGATGCCATGCAATATGAATTTAAAGTGAATGGAGAGCCAGTGGTCCTTCACCTGGAAAAAAATAAAGAACTTTTTTCAGAAGATTACAGCGAGACTCATTATTCCCCTGATGGCAGACAAATTAAAACATACCCCCCGTTTGAGGATCACTGCTATTATCATGGACGCATCGAGAATGATGCTGACTCAACTGCAAGCATCAGTGCATGCAACGGTTTGAAAGGACATTTCAAGCTTCAAGGG…	Zinc metalloproteinase-disintegrin-like ACLD; OS:Agkistrodon contortrix laticinctus; O42138.1	EQQAYLDAKKYVEFVIVLDHGMYKKYEDDLDEIKRRIYKIVNIMNEMFIPLNIHVPLTGLEIWSDRDKINVTSAGDVTLSSFRKWRATDLLKRKRHDNAQLLTVIDFDGSTLGLTRIATMCDPYGSVAIIEYRSPINLEVAVIMAHEMGHNLGMDHDSDTCTCGDRSCVMAGTLSCEGSFLFSSCSQKEHREFLIKKMPQCILKKPLGRDVVSPPVCGNYFVEVGEECDCGPPANCQNQCCDAATCKLTPGSQCAQGLCCDQCRFKKEGTVCWRTRGDDPDNCCNGISAGCPRNPFHA	MP_IIx2 SVMP precursor [Bothrops neuwiedi]; ADO21509.1	0.8237
	BJSUSVMPII007		Putative precursor of snake venom metalloproteinase class PII	ATGACCCAGGTTCTCTTGGTAATTATATGCTTAGCAGCTTTTCCTTATCAAGGGAGCTCTATAATCCTGGAATCTGGGAACGTGAATGATTATGAAGTAGTGTATCCACGAAAAGTCACTGCATTGCCCAAAGGAGCAGTTCAGCCAAAGTATGAAGACGCCATGCAATATGAATTTAAAGTGAATGGAGAGCCAGTGGTCCTTCAACTGGAAAAAAATAAAGGACTTTTTTCAGAAGATTACAGCGAGATTCATTATTCCCCTGATGGCAGAGAAATTACAACATACCCCCTGGTTGAGGATCACTGCTATTATCATGGACGCATCCAGAATGATGCTGACTCAAGTGCAAGCATCAGTGCATGCAACGGTTTGAAAGGACATTTCAAGCTTCAAGGG…	metalloproteinase VMP-III precursor; OS:Agkistrodon contortrix laticinctus; ACV83929.1	EQQAYLDAKKYVEFVVVLDHGMFTVYKDDLDKIKTRIYEIVNTMNEMFIPLNIRVPLICLEIWSDRDKINVTSAGEVTLDLFGTWRERVLLKRKSHDNAQLLTVIDFDGSTLGLTRRNSMCDPYHSVAMIEYRSPINLEVAVIMAHEMGHNLGMKHDEKYCTCNAYSCIMDAALSNYPSKLFSNCSKKECQTHLIKHRPQCILNEPLRTDIVSRPVCGNELLEVGEECDCGPPANCQNQCCDAATCKLRPGVQCAEGLCCDQCRFKKEGTVCRRPRGDDPDDCCNGISADCPRFHFCG	MP_IIx1 SVMP precursor [Bothrops neuwiedi]; ADO21508.1	0.8855
PIII-class Snake Venom Metalloproteinase	BJSUSVMPIII001		Putative precursor of snake venom metalloproteinase class PIII	ATGATCCAAGTTCTCTTGGTAACTATATGCTTAGCAGTTTTTCCTTATCAAGGGAGCTCTATAATCCTGGAATCTGGGAACGTGAATGATTATGAAGTAGTGTATCCACGAAAAGTCACTGCATTGCCCAAAGGAGCAGTTCAGCCAAAGTATGAAGACACCATGCAATATGAATTTAAAGTGAATGGAGAGCCAGTGGTCCTTCACCTGGAAAAAAATAAAGGACTTTTTTCAGAAGATTACAGCGAGACTCATTATTCCCCTGATGGCAGAGAAATTACAACAAACCCTCCGGTTGAGGATCACTGCTATTATCATGGACGCATCGAGAATGATGCTGACTCAACTGCAAGCATCAGTGCATGCAACGGTTTGAAAGGACATTTCAAGCTTCAAGGG…	Zinc metalloproteinase-disintegrin-like halysase; OS:Gloydius halys; Q8AWI5.1	EQQRYLDAPKYVKLVIVADYIMYLKYGRNLTAVRTRIYDIVNIINLIYHPMNTHVALVGVEIWSNKDKIIVQSTPSVTLDLFGNWRKTDLLNRKSHDNAQLLTGINFNGPTAGLAYLGGICNLLYSAGIVQDHNKVYHLVAIAMAHEMGHNLGMDHDSDTCTCGDRSCVMAGTLSCEGSFLFSSCSQKEHREFLIKKMPQCILKKPLGRDVVSPPVCGNYFVEVGEECDCGSPRTCRNPCCDAATCKLRHGAQCAEGLCCDQCRFKGAGTECQAAKDECDMADLCTGRSAECTDRFQRNGHPCQNNNGYCYNGTCPTMKNQCIVLFGPNAAVSQDACFQFNLWGNDYGYCRKENGKKIACEPQNRKCGRLYCVDSSPANKNPCNIYYSPTDEDKGMVLP…	RecName: Full=Zinc metalloproteinase-disintegrin-like halysase; AltName: Full=Snake venom metalloproteinase; Short=SVMP; AltName: Full=Vascular apoptosis-inducing protein; Short=VAP; Flags: Precursor [Gloydius halys]; Q8AWI5.1	0.848
	BJSUSVMPIII002		Putative precursor of snake venom metalloproteinase class PIII	ATGATCCAAGTTCTCTTGGTAACTATATGCTTAGCAGTTTTTCCTTATCAAGGGAGCTCTATAATCCTGGAATCTGGGAACGTGAATGATTATGAAGTAGTGTATCCACGAAAAGTCACTGCATTGCCCAAAGGAGCAGTTCAGCCAAAGTATGAAGACGCCATGCAATATGAATTTAAAGTGAATGGAGAGCCAGTGGTCCTTCACCTGGAAAAAAATAAAGGACTTTTTTCAGAAGATTACAGCGAGATTCATTATTCCCCTGATGGCAGAGAAATTACAACACACACCCCGGTTGAGGATCACTGCTATTATCATGGACGCATCCAGAATGATGCTGACTCAAGTGCAAGCATCAGTGCATGCAACGGTTTGAAAGGACATTTCAAGCTTCAAAGG…	Metalloproteinase VMP-III precursor; OS:Agkistrodon contortrix laticinctus; ACV83929.1	EQQAYLDAKKYVEFVIVLDHGMYKKYEDDLDEIKRRIYKIVNIMNEMFIPLNIHVPLTGLEIWSDRDKINVTSSSSDTLRSFRKWRETDLLKRKSHDNAQLLTTIEFDHQTLGHAYIATMCDPKLSVGVVMDHSTNDLTMAVTMAHELGHTLGMDHDVKYCTCHASSCIMATVLSNDTSKLFSNCSQEDQRKYLIKRRPRCLLNRPLRKDIISPPVCGNELLEVGEECDCGPPANCQNQCCDAATCKLTPGSQCADGLCCDQCRFKGAGTECRAAKDDCDLPESCTGQSGFCPMDDFQRNGQPCLNNSGYCYNGMCPIMTDQCIAVFGTGATVAEDRCFQHNQKGGYYGYCRVENDRKIPCAPEDVKCGKLYCFLYSSKKCKRKYAPIDHDIGMVLPGT…	Zinc metalloproteinase-disintegrin-like berythractivase; OS:Bothrops erythromelas; Q8UVG0.1	0.7234
	BJSUSVMPIII003		Putative precursor of snake venom metalloproteinase class PIII	ATGATCCAAGTTCTATTGGTAACTATATGCTTAGCAGTTTTTCCTTATGAAGGGAGCTCTATAATCCTGGAATCCGGGAACGTGAATGATTATGAAGTAGTGTATCCACGAAAAGTCACTGCATTGCCCAAAGGAGCAGTTCAGCCAAAGTATGAAGACACCATGCAATATGAATTTAAGGTGAATGGAGAGCCAGTGGTCCTTCACCTGGAAAAAAATAAAGGACTTTTTTCAAAAAATTACAGCGAGACTCATTATTCCCCTGATGGCAGAGAAATTACAACATACCCCCCTGTTGAGGATCACTGCTATTATCATGGACGCATCCAGAATGATGCTGACTCAACTGCAAGCATCAGTGCATGCAACGGTTTGAAAGGACATTTCAAGCTTCAAGGG…	Zinc metalloproteinase-disintegrin-like HF3; OS:Bothrops jararaca; Q98UF9.3	EQQRYNPYRYVEIVIVADYRMVTKNNGNLDEIRTKIYEIVNILNEIYIYLYIRIALVGLVIWSNRDLSNVTSASGDTLASFGTWRDTVLLNRISHDNAQLLTAIVFDKHIIGKAYTGGMCDRRYSVGVVVDHNTINRLVADTMAHEIGHNLGIHHDNGSCSCGGHSCVMTPMISHQPLQYFSNCSYIEYWDFIKKQNPQCILNEPLRTDIVSPPVCGNELLEMGEECDCGSPRNCRDLCCDAATCKLHSWVECESGECCDQCRFIKAGNVCRPPRSECDIAENCTGQSAQCPTDDFHKNGQPCLNNFGYCYNGMCPIMHHQCIALFGADATVAQDGCFDVNKNGDEYFYCRKGNGVNIPCAQEDVKCGRLFCHNMKYECDCNYSDRGMVDHGTKCAEGK…	MP_III1 SVMP precursor [Bothrops neuwiedi]; ADO21501.1	0.7596
	BJSUSVMPIII004		Putative precursor of snake venom metalloproteinase class PIII	ATGATCCAGGTTCTCTTGGTGACCATATGCTTAGCAGCTTTTCCTTATCAAGGGAGCTCTATAATCCTGGAATCTGGGAATGTGAATGATTATGAAGTAGTGTATCCACGAAAAGTCACTGCATTGCCCAAAGGAGCAGTTCAGCCAAAGTATGAAGACGCCATGCAATATGAATTTAAGGTGAATGGAGAGCCAGTGGTCCTTCACCTGGAAAAAAATAAAGGACTTTTTTCAGAAGATTACAGCGAGACTCATTATTCCCCTGATGGCAGAGAAATTACAACATACCCCCCAGTTGAGGATCACTGCTATTATCATGGACGCATCGAGAATGATGCTGACTCAACTGCAAGCATCAGTGCATGCAACGGTTTGAAAGGACATTTCAAGCTTCAAGGG…	Flavorase; OS:Protobothrops flavoviridis; BAK64383.1	EQQRYLYAPKYIKLFIVADNVMVRKYTHNLIDLRKRIFEIVNILTLIYRYLNINVALVGTDIWTNGDKINVTSAVEPTLASFGTWRERDLLNRKTHDNAQLLTGINLNGDTVGYAYIGSMCMPKQSVGIVQDHGKTYHLVAVTMAHELGHNLGMDHDRDSCTCLANSCIMSATISPSYQFSDCSQNDHLRYLISHTPQCILNEPLRTDIVSPEVCGNYLLEEGEECDCGPLWNCQNPCCNAATCKLTPGSQCAEGLCCYQCRFIKAGNVCRPPRSECDIAESCTGQSAYCPTDRFHRNGQPCLNNHGYCYNGNCPIMLYQCIALFGAGTTVAEDVCFNYNLDGQGFFYCRRENDRIFPCAKEDVKCGRLYCKVYNDNVHPCRYQYLDNGMVDHGTKCAV…	RecName: Full=Zinc metalloproteinase-disintegrin-like batroxstatin-3; AltName: Full=Snake venom metalloprotease; Short=SVMP; AltName: Full=Vascular apoptosis-inducing protein-like; Short=VAP-like [Bothrops atrox]; C5H5D4.1	0.9709
	BJSUSVMPIII005		Putative precursor of snake venom metalloproteinase class PIII	ATGATCCAAGTTCTCTTGGTAACTATATGCTTAGCAGCTTTTCCTTATCAAGGGAGCTCTATAATCCTGGAATCTGGGAACGTGAATGATTATGAAGTAGTGTATCCACGAAAAGTCACTGCATTGCCCAAAGGAGCAGTTCAGCCAAAGTATGAAGACGCCATGCAATATGAATTTAAGGTGAATGGAGAGCCAGTGGTCCTTCACCTGGAAAAAAATAAAGGACTTTTTTCAAAAAATTACAGAGAGACTCATTATTCCCCTGATGGCAGAGAAATTACAACATACCCCCCGGTTGAGGATCACTGCTATTATCATGGACGCATCGAGAATGATGCTGACTCAACTGCAAGCATCAGTGCATGCAACGGTTTGAAAGGACATTTCAAGCTTCAAAGG…	metalloproteinase isoform 3; OS:Sistrurus catenatus edwardsi; ABG26980.1	EQQRLAKRYVELVIVADHGMVMKHNETLRTWIFQMVNSINEVYLPLNVRFALVGLEMWSNGDLINVQSSSSVTLNLFGNWRRTVLLRRISHDNAQLLTNTDFDGTIIGLASVRSMCNPKLSTGIIQDHSPINLQVAITMAHELGHNLGMRHDGNQCHCDAPSCVMADTLSVQHPYQFSNCSQNQYQRYIINYNPQCILNEPLPTDIVSPPVCGNELLEVGEECDCGSPTNCRNPCCDATTCKLHSWVECESGECCDQCRFIKAGNVCRPPRSECDIAESCTGQSADCPTDEFHRNGEPCLNNFGYCYNGMCPIMHHQCIALFGAGAIVSPDSCFDSNLDGQGIFYCRRENAVIFPCAKEDVKCGRLFCNLFQSSCRYQYSGDPDFGMVDHGTKCAEGKV…	MDC-6b [Crotalus atrox]; QIV64945.1	0.801
	BJSUSVMPIII006		Putative precursor of snake venom metalloproteinase class PIII	ATGATCCAGGTTCTCTTGGTAACTATATGCTTAGCAGTTTTTCCTTATCAAGGGAGCTCTATAATCCTGGAATCTGGGAACGTGAATGAATATGAAGTAGTCTATCCACGAAAAGTCACTGCATTGCCCAAAGGAGCAGTTCAGCCAAAGTATGAAGATGCTATGCAATATGAATTTAAGGTGAATGGAGAGCCAGTGGTCCTTCACCTGGAAAAAAATAAACGGCTTTTTTCAAAAAATTACAGAGAGACTCATTATTCCCCTGATGGCAGAGAAATTACAACATACCCACAGGTTGAGGATCACTGCTATTATCATGGACGCATCGAGAATGATGCTGACTCAACTGCAAGCATCAGTGCATGCAACGGTTTGAAAGGACATTTCAAGCTTCAAAGG…	Metalloproteinase isoform 3; OS:Sistrurus catenatus edwardsi; ABG26980.1	EQQRFPKRYIELVIVADHGMVTKHNETLRTWIFQMVNAINEVYLPLNVRFALVGLEIWSNGDLIVVQSDSSVTLDLFGNWRRRVLLNRISHDNAQFLTNTDFNGLTIGLAPVSSMCNPKLSTGVVQDHSPINLLVAITMAHELGHNLGIHHDGNQCHCNAPSCVMADTLSEELSYEFSNCSQNQYQTYLTNYNPQCILNEPLPGDIVSPPVCGNELLEVGEECDCGSPTNCQDPCCDATMCKLHSWIECESGECCDQCRFIKAGNVCRPPRSECDIAESCTGQSADCPTDNFHRNGQPCLNNFGYCYNGNCPIMYHQCYALWGQGVTVAQDACFDMNQGGQSYFYCRKENGVNIPCAQKDVKCGRLFCEQNNLPCRYKYSEDPNYGMVDHGTKCAEGKV…	MDC-6b [Crotalus atrox]; QIV64945.1	0.8131
	BJSUSVMPIII007		Putative precursor of snake venom metalloproteinase class PIII	ATGATCCAAGTTCTCTTGGTAACTATATGCTTAGTAGTTTTTCCTTATCAAGGGAACTCTATAATCCTGGAATCTGGGAACGTGAATGATTATGAAGTAGTGTATCCACGAAAAGTCACTGCATTGCCCAAAGGAGCAGTTCAGCCAAAGTATGAAGACACCATGCAATATGAATTTAAAGTGAATGGAGAGCCAGTGGTCCTTCACCTGGAAAAAAATAAAGGACTTTTTTCAGAAGATTACAGCGAGACTCATTATTCCCCTGATGGCAGAGAAATTACAACATACCCTCCAGTTGAGGATCACTGCTATTATCATGGACGCATCGAGAATGATGCTGACTCAACTGCAAGCATCAGTGCATGCAGCGGTTTGAAAGGACATTTCAAGCTTCAAGGG…	Zinc metalloproteinase-disintegrin-like 8; OS:Crotalus adamanteus; J3SDW8.1	EQRRYLNTRKYIEFFIVADNVMVKKYTGNLTAIRTRIYSCVNTLNLIYNAFNTHIALTGVEIWSNGDLINVKSKSSDTLKFFGNWRKTDLLNRKRHDNAQLLTAIDLDGPTVGIAPVASMCDPKRSVGVIQDHNKQDVMVAITMAHELGHNLGMNHDGNQCNCDGNPCIMSATLDYQPPKRFSDCSRDQHWRYLIDNRPPCILNIPLRTDIVSPPVCGNYFVEVGEECDCGLPANCQNQCCNATTCKMIPGAQCEDGKCCERCQLKGAGTECRAARSECDIAESCTGQSPECPTDDFHRNGQPCLNNQGYCYNGNCPILDHQCHNLFGARKTVAPDGCFDSNQKGQGTYYCRKQNGVTIPCARKDIKCGRLFCVQRPIGNTFLCESTSSKNDPDIGMVD…	RecName: Full=Zinc metalloproteinase-disintegrin-like batroxstatin-1; AltName: Full=Snake venom metalloprotease; Short=SVMP; AltName: Full=Vascular apoptosis-inducing protein-like; Short=VAP-like [Bothrops atrox]; C5H5D2.1	0.8771
	BJSUSVMPIII008		Putative precursor of snake venom metalloproteinase class PIII	ATGATCCAAGTTCTCTTGGTAACTATATGCTTAGCAGTTTTTCCTTATCAAGGGAGCTCTATAATCCTGGAATCTGGGAACGTGAATGATTATGAAGTAGTGTATCCACGAAAAGTCACTGCATTGCCCAAAGGAGCAGTTCAGCCAAAGTATGAAGACGCCATGCAATATGAATTTAAGGTGAATGGAGAGCCAGTGGTCCTTCACCTGGAAAAAAATAAAGGACTTTTTTCAAAAAATTACAGAGAGACTCATTATTCCCCTGATGGCAGAGAAATTACAACATACCCCCCGGTTGAGGATCACTGCTATTATCATGGACGCATCGAGAATGATGCTGACTCAACTGCAAGCATCAGTGCATGCAACGGTTTGAAAGGACATTTCAAGCTTCAAAGG…	Metalloproteinase isoform 3 OS:Sistrurus catenatus edwardsi; ABG26980.1	EQQRLPKRYVELVIVADHGMVTKHNETLRTWIFQMVNSINEMYIPFNIRVPLTGVEIWSDGDKINVQSASSVTLNLFGNWRRTVLLNRISHDNAQFLTNTDFDGLTIGLAPVSSMCNPKLSTGVVQDHSPINLLVAVTMAHELGHNLGIHHDWNQCHCDAPSCIMADTLSEELSYEFSNCSQNQYQTYLTNYNPQCILNEPLPGDIVSPPVCGNELLEVGEECDCGSPTNCQDPCCDATMCKLHSWIECESGECCDQCRFIKAGNVCRPPRSECDIAESCTGQSADCPTDNFHRNGQPCLNNFGYCYNGNCPIMYHQCYALWGQGVTVAQDACFDMNQGGQSYFYCRKENGVNIPCAQKDVKCGRLFCEQNNLPCRYKYSEDPNYGMVDHGTKCAEGKV…	MDC-6b [Crotalus atrox]; QIV64945.1	0.8034
	BJSUSVMPIII009		Putative precursor of snake venom metalloproteinase class PIII	ATGATCCAAGTTCTCTTGGTAACTATATGCTTAGCAGCTTTTCCTTATCAAGGGAGCTCTATAATCCTGGAATCTGGGAACGTGAATGATTATGAAGTAGTGTATGCACGAAAAGTCACTGCATTGCCCAAAGGAGCAGTTCAGCCAAAGTATGAAGACACCATGCAATATGAACTTAAGGTGAATGGAGAGCCAGTGGTCCTTCACCTGGAAAAAAATAAACAACTTTTTTCAAAAGATTACAGCGAGACTCATTATTCCCCTGATGGCAGAGAAATTACAACATACCCCCCGGTTGAGGATCACTGCTATTATCATGGACGCATCGAGAATGATGCTGACTCAACTGCAAGCATCAGTGCATGCAACGGTTTGAAAGGACATTTCAAGCTTCAAGGG…	Zinc metalloproteinase-disintegrin-like HF3; OS:Bothrops jararaca; Q98UF9.3	EQQRYNHYKYIELAIVADYRMVTKNNGDLGKIRTKIYEIVNILNEIFRYLYIRIALVGLVIWSNADLSNVTLSADDTLDSFGTWRGTVLLNRKSHDNAQLLTAIDFDGQTIGIANIASMCNQNKSVGVVMDYSPINLVVAVIMAHEMGHNLGISHDTGSCSCGGYSCIMAPEISDQPSKLFSNCSKQAYQRYINYYKPQCILNEPLRTDIVSPPVCGNELLEMGEECDCGSPRNCRDPCCDAGTCKLQSWVECESGECCDQCRFKGPASECRAARSECDIAESCTGQSAECPIDDFKRNGQPCLHNYGYCYNGNCPIMYHQCYALFGADATVAEDGCFEFNENGDKYFYCRKQNGVNIPCAQEDVKCGRLFCDNKKYPCHYNYSEDPDFGMVDHGTKCA…	RecName: Full=Zinc metalloproteinase-disintegrin-like HF3; AltName: Full=Snake venom metalloproteinase; Short=SVMP; Flags: Precursor [Bothrops jararaca]; Q98UF9.3	0.9305
	BJSUSVMPIII010		Putative precursor of snake venom metalloproteinase class PIII	ATGATCCAAGTTCTCTTGGTAACTATATGCTTAGGAGTTTTTCCTTATGAAGGGAGCTCTATAATCCTGGAATCTGGGAACGTGAATGATTATGAAGTAGTCTATCCACGAAAAGTCACTGCATTGCCCAAAGGAGCAGTTCAGCCAAAGTATGAAGACACCATGCAATATGAATTTAAGGTGAATGGAGAGCCAGTGGTCCTTCACCTGGAAAAAAATAAATGGCTTTTTTCAAAAAATTACAGAGAGACTCATTATTCCCCTGATGGCAGAGAAATTACAACATACCCCCCGGTTGAGGATCACTGCTATTATCATGGACGCATCGAGAATGATGCTGACTCAACTGCAAGCATCAGTGCATGCAACGGTTTGAAAGGACATTTCAAGCTTCAAAGG…	Metalloproteinase isoform 3; OS:Sistrurus catenatus edwardsi; ABG26980.1	EQQRLPKRYVELVIVADHGMVMKHNESLRTWIFQMVNAINEMYIPFNIRVPLVGLDIWSDGDKINVQSSPSVTLDSFGNWRRRVLLNRISHDNAQFLTNTEFDGLTIGRAHMGTVCIPKLSTGVIQDHSPINLLVAVTMAHELGHNLGMNHDGNQCHCDAPSCVMAARLSEELSYEFSNCSQNQYQTYLTNHNPQCILNEPLPGDIVSPPVCGNELLEVGEECDCGSPTNCRDSCCDATTCKLQSWVECESGECCEQCRFIKAGNVCRPPRSECDIAESCTGQSADCPTDDFHRNGEPCLNNFGYCYNGNCPIMHHQCYALWGQGVIVAQDACFDINQGGQSYFYCRKENGVNIPCARKDVKCGRLFCEHNNLPCRYKYSEDPNYGMVDHGTKCAEGKV…	MDC-6d [Crotalus atrox]; QIV64945.1	0.7888
	BJSUSVMPIII011		Putative precursor of snake venom metalloproteinase class PIII	ATGATCCAAGTTCTCTTGGTAACTATATGCTTAGCAGCTTTTCCTTATCAAGGGAGCTCTATAATCCTGGAATCTGGGAACGTGAATGATTATGAAGTAGTGTATCCACGAAAAGTCACTGCATTGCCCAAAGGAGCAGTTCAGCCAAAGTATGAAGACGCCATGCAATATGAATTTAAGGTGAATGGAGAGCCAGTGGTCCTTCACCTGGAAAAAAATAAAGGACTTTTTTCAAAAAATTACAGAGAGACTCATTATTCCCCTGATGGCAGAGAAATTACAACATACCCCCCGGTTGAGGATCACTGCTATTATCATGGACGCATCGAGAATGATGCTGACTCAACTGCAAGCATCAGTGCATGCAACGGTTTGAAAGGACATTTCAAGCTTCAAAGG…	Metalloproteinase isoform 3 OS:Sistrurus catenatus edwardsi; ABG26980.1	EQQRLAKRYVELVIVADHGMVMKHNETLRTWIFQMVNSINEVYLPLNVRFALVGLEMWSNGDLINVQSSSSVTLNLFGNWRRTVLLRRISHDNAQLLTNTDFDGTIIGLASVRSMCNPKLSTGIIQDHSPINLQVAITMAHELGHNLGMRHDGNQCHCDAPSCVMADTLSVQHPYQFSNCSQNQYQRYIINYNPQCILNEPLPTDIVSPPVCGNELLEVGEECDCGSPTNCRNPCCDATTCKLHSWVECESGECCHQCRFIKAGNVCRPQRSECDIAESCTGQSADCPTDDLQRNGQPCLNNFGYCYNGMCPIMYHQCIALFGASATVSPDSCFDSNLDGQGLFYCRRERARIFPCAKEDVKCGRLFCNYFQSSCLYQYSGDIDFGMVDHGTKCAEGKV…	metalloproteinase isoform 3 [Sistrurus catenatus edwardsi]; ABG26980.1	0.799
	BJSUSVMPIII012		Putative precursor of snake venom metalloproteinase class PIII	ATGATCCACGTTCTCTTGGCTACTATATGCTTAGCAGTTTTTCCTTATCAAGGGAGTTCTATAATCCTGGAATCTGGGAACGTGAATGATTATGAAGTAGTGTATCCACGAAAAGTCACTGCATTGCCCAAAGGAGCAATTCAGCCAAAGTATGAAGATGCCATGCAATATGAATTTAAGGTGAATGGAGAGCCAGTGGTCCTTCACCTGGAAAAAAATAAATGGCTTTTTTCAAAAAATTACAGAGAGACTCATTATTCCCCTGATGGCAGAGAAATTACAACATACCCCCCGGTTGAGGATCACTGCTATTATCACGGACGCATCGAGAATGATGCTGACTCATCTGCAAGCATCAGTGCATGCAATGGTTTGAAAGGACATTTCAAGCTTCAAAAG…	Metalloproteinase isoform 3 OS:Sistrurus catenatus edwardsi; ABG26980.1	EQQRFAKRYVELVIVADHGMVTKHNESLRTWIFQMVNTINEVYQLLNIRFALVGLELWSNRDLINVQSSSSVTLNLFGNWRRRVLLNRISHDNAQLLTNTDFDGTIIGLASVRSMCNPKLSTGIIQDHSPINLLVAVTMAHELGHNLGMHHDGNQCHCDAPSCVMAKTLSVHHPYQFSNCSQNQYQTYLTYYNPQCILNEPLPTDIVSPPVCGNELLEVGEECDCGSPTNCQDPCCDATMCKLHSWVECESGECCEQCRFIKAGNVCRPPRSECDIAESCTGQSADCPTDEFHRNGQPCLNNFGYCYNGMCPIMHHQCIALFGAGATVSPDSCFDSNLGGRIFFYCRRENAVIFPCAKEDVKCGRLFCNYFQSSCLYQYSGDPDFGMVDHGTKCAEGKV…	MDC-6b [Crotalus atrox]; QIV64945.1	0.784
	BJSUSVMPIII013		Putative precursor of snake venom metalloproteinase class PIII	ATGATGCAAGTTCTATTGGTAACTATATGCTTAGCAGTTTTTCCTTATCAAGGGAGCTCTATAATCCTGGAATCTGGGAACGTGAATGATTATGAAGTAGTGTATCCACGAAAAGTCACTGCATTGCCCAAAGGAGCAGTTCAGCCAAAGTATGAAGACGCCATGCAATATGAATTTAAGGTGAATGGAGAGCCAGTGGTCCTTCACCTGGAAAAAAATAAAGGACTTTTTTCAAAAGATTACAGCGAGACTCATTATTCCCCTGATGGCAGAGAAATTACAACAAACCCTCCGGTTGAGGATCACTGCTATTATCATGGACGCATCGAGAATGATGCTGACTCAGCTGCAAGCATCAGTGCATGCAACGGTTTGAAAGGACATTTCAAGCTTCAAGGG…	Zinc metalloproteinase-disintegrin-like HF3; OS:Bothrops jararaca; Q98UF9.3	EQRRYNHYKYIELFIVVDQEMVTKNNGNLDKIRTKIYEIVNILNVICRYLYIRIALVGLEIWSNGDLINVTSAANVTLDSFGTWRETVLLNRKSHDNAQLLTAIELDKPTIGIAYVGTMCYPKHSVGVVQDYSPISFVVAVIMAHEMGHNLGISHDKRSCSCGGYPCIMAPAISHQPSKLFSDCSKQAYQRYINDYKPQCILNEPLRTDIVSPPVCGNELLEMGEECDCGSPRNCRDLCCDAATCKLHSWVEYESGECCDQCRFKGPASECRAARSECDIAENCTGQSAQCPTDDFHKNGQPCLSNYGYCYNGNCPIMYHQCYALFGSNAAVAEDVCFDINKNGDEYFYCRKENGVNIPCAQEDVKCGRLFCNNKKYPCRYDYSEDPDYGMVDHGTKCA…	RecName: Full=Zinc metalloproteinase-disintegrin-like HF3; AltName: Full=Snake venom metalloproteinase; Short=SVMP; Flags: Precursor [Bothrops jararaca]; Q98UF9.3	0.8293
	BJSUSVMPIII014		Putative precursor of snake venom metalloproteinase class PIII	ATGATCCACGTTCTATTGGTAACTATATGCTTAGCAGCTTTTCCTTATGAAGGGAGCTCTATAATCCTGGAATCTGGGAACGTGAATGATTATGAAGTAGTGTATCCACGAAAAGTCACTGCATTGCCCAAAGGAGCAGTTCAGCTAAAGTATGAAGACGCCATGCAATATGAATTTAAGGTGAATGGAGAGCCAGTGGTCCTTCACCTGGAAAAAAATAAAGGACTTTTTTCAAAAGATTACAGCGAGACTCATTATTCCCCTGATGGCAGAGAAATTACAACAAACCCTCTGGTTGAGGATCACTGCTATTATCATGGACGCATCGAGAATGATGCTGACTCAGCTGCAAGCATCAGTGCATGCAACGGTTTGAAAGGACATTTCAAGCTTCAAGGG…	Zinc metalloproteinase-disintegrin-like HF3; OS:Bothrops jararaca; Q98UF9.3	EQRRYNRYKYVELFIVVDQEMVTKNNGNLDKIRTKIYEIVNILNVICRYLYIRIALVGLEIWSNGDLINVTSAANVTLDSFGTWRETVLLNRKSHDNAQLLTAIELDKPTIGIAYVGTMCYPKHSVGVVQDYSPISFVVAVIMAHEMGHNLGISHDKRSCSCGGYPCIMAPAISHQPSKLFSDCSKQAYQRYINDYKPQCILNEPLRTDIVSPPVCGNELLEMGEECDCGSPRNCRNPCCDATTCKHHSWVECESGECCGQCRFIKAGNVCRPRRSECDIAESCTGQSAECPTDDFQRNGQPCLNNHGYCYNGNCPIMYHQCYALFDSDPTVAEDGCFDINDRGDEYFYCRKQNGINIPCAKEDVKCGRLFCHTKKSECDYDYSEDPDYGMVDHGTKCE…	MP_III2 SVMP precursor [Bothrops neuwiedi]; ADO21502.1	0.8245
	BJSUSVMPIII015		Putative precursor of snake venom metalloproteinase class PIII	ATGATCCAAGTTCTCTTGGTAACTATATGCTTAGCAGTTTTTCCTTATGAAGGGAGCTCTATAATCCTGGAATCTGGGAACGTGAATGATTATGAAGTAGTGTATCCACGAAAAGTCACTGCATTGCCCAAAGGAGCTGTTCAGCCAAAGTATGAAGACGCCATGCAATATGAATTTAAGGTGAATGGAGAGCCAGTGGTCCTTCACCTGGAAAAAAATAAACAACTGTTTTCAAAAGATTACAGCGAGACTCATTATTCCCCTGATGGCAGAGAAATTACAACATACCCCCCTGTTGAGGATCACTGCTATTATCATGGACGCATCGAGAATGATGCTGACTCAACTGCAAGCATCAGTGCATGCAACGGTTTGAAAGGACATTTCAGCCTTCAAGGG…	Zinc metalloproteinase-disintegrin-like HF3; OS:Bothrops jararaca; Q98UF9.3	EQQRYNPYKYVELVIVADYRMVTKNNGNLDEIRTKIYEIVNILNEIYIYLYIRIALVGLVIWSNRDLSNVTSASGDTLASFGTWRDTVLLNRISHDNAQLLTAIVFDKHIIGKAYTGGMCDPRYSVGVVMDYSSKILVVADIMAHEMGHNLGIHHDKKYCTCGAKSCVMAKGQSHQPSKRFSNCSYIQYWDFITNHNPQCILNEPLRTDIVSPPVCGNELLEVGEECDCGAPENCRNPCCDAATCKQHSWVECESGECCDQCRFKGAGSECRAARSECDIAESCTGQSAECPTDDFHKNGQPCLSNYGYCYNGNCPIMYHQCYALFGSNATVAQDGCFDINKSGQSIFYCRKENDVNIPCAQEDVKCGRLFCHTKKDPCDYDYSDYGMVDHGTKCEEGK…	RecName: Full=Zinc metalloproteinase-disintegrin-like HF3; AltName: Full=Snake venom metalloproteinase; Short=SVMP; Flags: Precursor [Bothrops jararaca]; Q98UF9.3	0.7837
	BJSUSVMPIII016		Putative precursor of snake venom metalloproteinase class PIII	ATGATCCAAGTTCTCTTGGTAACTATATGCTTAGTAGTTTTTCCTTATCAAGGGAACTCTATAATCCTGGAATCTGGGAACGTGAATGATTATGAAGTAGTGTATCCACGAAAAGTCACTGCATTGCCCAAAGGAGCAGTTCAGCCAAAGTATGAAGACACCATGCAATATGAATTTAAAGTGAATGGAGAGCCAGTGGTCCTTCACCTGGAAAAAAATAAAGGACTTTTTTCAGAAGATTACAGCGAGACTCATTATTCCCCTGATGGCAGAGAAATTACAACATACCCTCCAGTTGAGGATCACTGCTATTATCATGGACGCATCGAGAATGATGCTGACTCAACTGCAAGCATCAGTGCATGCAGCGGTTTGAAAGGACATTTCAAGCTTCAAGGG…	Zinc metalloproteinase-disintegrin-like 8; OS:Crotalus adamanteus; J3SDW8.1	EQRRYLNTRKYIEFFIVADNVMVKKYTGNLTAIRTRIYSCVNTLNLIYNAFNTHIALTGVEIWSNGDLINVKSKSSDTLKFFGNWRKTDLLNRKRHDNAQLLTAIDLDGPTLGIAPVASMCDPKGSVGVIQDHNKLDVMVAITMAHELGHNLGMNHDGNQCNCGGNPCIMSATLDFQPAFQFSDCSRDQHWRYLIDNRPPCILNIPLRTDIVSPPVCGNYFVEVGEECDCGLPANCQNQCCNATTCKLIPGAQCEDGECCERCQFKGAGTECRAARSECDIAESCTGQSPECPTDDFQRNGQPCLNNQGYCYNGNCPILDHQCHNLFGAGATVAPDACFDFNRKGQGNSYCRKQNGVTIPCARKDIKCGRLFCVEGPIGNTISCQSTSSQDDPDIGMVD…	RecName: Full=Zinc metalloproteinase-disintegrin-like batroxstatin-1; AltName: Full=Snake venom metalloprotease; Short=SVMP; AltName: Full=Vascular apoptosis-inducing protein-like; Short=VAP-like [Bothrops atrox]; C5H5D2.1	0.9243
	BJSUSVMPIII017		Putative precursor of snake venom metalloproteinase class PIII	ATGATCCAGGTTCTCTTGGTAACTATATGCTTAGCAGTTTTTCCTTATCAAGGGAGCTCTATAATCCTGGAATCTGGGAACGTGAATGATTATGAAGTAGTGTATCCACGAAAAGTCACTGCATTGCCCAAAGGAGCAGTTCAGCCAAAGTATGAAGACGCCATGCAATATGAATTTAAAGTGAATGGAGAGCCAGTGGTCCTTCACCTGGAAAAAAATAAAGGACTTTTTTCAGAAGATTACAGCGAGATTCATTATTCCCCTGATGGCAGAGAAATTACAACATACCCCCTGGTTGAGGATCACTGCTATTATCATGGACGCATCCAGAATGATGCTGACTCAAGTGCAAGCATCAGTGCATGCAACGGTTTGAAAGGACATTTCAAGCTTCAAGGG…	Metalloproteinase VMP-III precursor; OS:Agkistrodon contortrix laticinctus; ACV83929.1	EQQAYLDAKKYVEFVVVLDHGMFTVYKDDLDKIKTRIYEIVNTMNEMFIPLNIRVALICLEIWSDRDKINVTSAGDVTLSSFRKWRATDLLKRKRHDNAQLLTVIDFDGSTLGLTRIATMCDPYGSVAIIEYRSPINLEVAVIMAHEMGHNLGMKHDEKYCTCNAYSCIMDAALSNYPSKLFSNCSQEYQRKYLIKHRPRCLLNRPLRTDIVSRPVCGNELLEVGEECDCGPPANCQNQCCDAATCKLTPGSQCADGLCCDQCKFRKNGTECRAAKDDCDLPESCTGQSGFCPMDDFQRNGQPCLNNNGYCYNGKCPTIENQCIDLVGPGATVAKDSCFQNNQKGSYYGYCRVENGRKIPCAPEDVKCGRLYCIPNSSRRCGFIHTPTDEDIGMVLPGT…	metalloproteinase VMP-III precursor [Agkistrodon contortrix laticinctus];ACV83929.1	0.7612
	BJSUSVMPIII018		Putative precursor of snake venom metalloproteinase class PIII	ATGATCCAAGTTCTCTTGGTAACTATATGCTTAGCAGTTTTTCCTTATCAAGGGAGCTCTATAATCCTGGAATCTGGGAACGTGAATGATTATGAAGTAGTCTATCCACGAAAAGTCACTGAATTGCCCAAAGGAGCAGTTCAGCAAAAGTATGAAGATGCCATGCAATATGAATTTAAAGTGAATGGAGAGCCAGTGGTCCTTCACCTGGAAAAAAATAAAGAACTTTTTTCAGAAGATTACAGCGAGACTCATTATTCCCCTGATGGCAGACAAATTAAAACATACCCCCCGTTTGAGGATCACTGCTATTATCATGGACGCATCGAGAATGATGCTGACTCAACTGCAAGCATCAGTGCATGCAACGGTTTGAAAGGACATTTCAAGCTTCAAGGG…	Zinc metalloproteinase-disintegrin-like 8; OS:Crotalus adamanteus; J3SDW8.1	EQQAYLDAKKYVEFVIVLDHGMYKKYEDDLDEIKRRIYKIVNIMNEMFIPLNIHVPLTGLEIWSDRDKINVTSAGDVTLSSFRKWRATDLLKRKRHDNAQLLTVIDFDGSTLGLTRIATMCDPYGSVAIIEYRSPINLEVAVIMAHEMGHNLGMDHDSDTCTCGDRSCVMAGTLSCEGSFLFSSCSQKEHREFLIKKMPQCILKKPLGRDVVSPPVCGNYFVEVGEECDCGLPANCQNQCCNATTCKLIPGAQCEDGECCERCQFKGAGTECRAARSECDIAESCTGQSPECPTDDFQRNGQPCLNNQGYCYNGNCPILDHQCHNLFGAGATVAPDACFDFNRKGQGNSYCRKQNGVTIPCARKDIKCGRLFCVEGPIGNTISCQSTSSQDDPDIGMVD…	RecName: Full=Zinc metalloproteinase-disintegrin-like batroxstatin-1; AltName: Full=Snake venom metalloprotease; Short=SVMP; AltName: Full=Vascular apoptosis-inducing protein-like; Short=VAP-like [Bothrops atrox]; C5H5D2.1	0.7423
	BJSUSVMPIII019		Putative precursor of snake venom metalloproteinase class PIII	ATGATCCAGGTTCTCTTGGTAACTATATGCTTAGCAGTTTTTCCTTATCAAGGGAGCTCTATAATCCTGGAATCCGGGAACGTGAATGATTATGAAGTAGTGTATCCACGAAAAGTCACTGCATTGCCCAAAGGAGCTGTTCAGCCAAAGTATGAAGACGCCATGCAATATGAATTTAAGGTGAATGGAGAGCCAGTGGTCCTTCACCTGGAAAAAAATAAAGGACTTTTTTCAAAAAATTACAGAGAGACTCATTATTCCCCTGATGGCAGCGAAATTACAACATACCCTGCGGTTGAGGATCACTGCTATTATCATGGACGCATCGAGAATGATGCTGACTCAACTGCAAGCATCAGTGCATGCAACGGTTTGAAAGGACATTTCAAGCTTCAAAAG…	Metalloproteinase isoform 3; OS:Sistrurus catenatus edwardsi; ABG26980.1	EQQRFTKKYVELVIVADHGMVTKHNETLRTWIFQMVNSINEMYIPFNIRVPLTGLEIWSNGDLINVTSASGVTLDLFGNWRRSILLNRISHDNAQLLTNTDFDGPTIGLASVSSMCNPKLSTGVVQDHSAINLLVAVTMAHELGHNLGISHDGNQCHCNAPSCVMAATLREVLSYEFSDCSQNQYQTYLTNYNPQCILNEPLPGDIVSPPVCGNELLEVGEECDCGSPTNCRNPCCDATMCKLHSWVECESGECCDQCRFIKAGNVCRPRRSECDIAESCTGQSGDCPTDDFHRNGEPCLNNFGYCYNGNCPIMYHQCYALWGQGVTVAQDACFDINQGGQSNFYCRKQNGVNIPCAQKDVKCGRLFCHTKKSECDYDYSADPDYGMVDHGTKCAEGKV…	MDC-6b [Crotalus atrox]; QIV64945.1	0.8131
	BJSUSVMPIII020		Putative precursor of snake venom metalloproteinase class PIII	ATGATCCACGTTCTCTTGGCTACTATATGCTTAGCAGTTTTTCCTTATCAAGGGAGCTCTATAATCCTGGAATCTGGGAACGTGAATGATTATGAAGTAGTGTATCCACGAAAAGTCACTGCATTGCCCAAAGGAGCAATTCAGCCAAAGTATGAAGATGCCATGCAATATGAATTTAAGGTGAATGGAGAGCCAGTGGTCCTTCACCTGGAAAAAAATAAACGGCTTTTTTCAAAAAATTACAGAGAGACTCATTATTCCCCTGATGGCAGAGAAATTACAACATACCCCCCGGTTGAGGATCACTGCTATTATCACGGACGCATCGAGAATGATGCTGACTCATCTGCAAGCATCAGTGCATGCAATGGTTTGAAAGGACATTTCAAGCTTCAAAAG…	Metalloproteinase isoform 3; OS:Sistrurus catenatus edwardsi; ABG26980.1	EQQRFAKRYVELVIVADHGMVTKHNESLRTWIFQMVNTINEVYVLLNIRFALVGLEIWSDGDKINVQSSSSVTLNLFGNWRRRVLLNRISHDNAQLLTNTDFDGTIIGLASVRSMCNPKLSTGIIQDHSATNLLVAITMAHELGHNLGMHHDGNQCHCDAPSCVMAKTLSVHHPYQFSNCSQNQYQTYLTYYNPQCILNEPLPTDIVSPPVCGNELLEVGEECDCGSPTNCQDPCCDATTCKLHSWVECESGECCEQCRFIKAGNVCRPPRSECDIAESCTGQSADCPTDEFHRNGQPCLNNFGYCYNGMCPIMHHQCIALFGAGATVSPDSCFDSNLGGRIFFYCRRENAVIFPCAKEDVKCGRLFCNYFQSSCLYQYSGDPDFGMVDHGTKCAEGKV…	metalloproteinase isoform 3 [Sistrurus catenatus edwardsi]; ABG26980.1	0.7913
	BJSUSVMPIII021		Putative precursor of snake venom metalloproteinase class PIII	ATGATTCAAGTTCTCTTGGTAATGATATGCTTAGCAGTTTTTCCTTATCAAGGAAGCTCTATAATCCTGGAATCTGGGAACGTGAATGATTATGAAGTAGTCTATCCACGAAAAGTCACTGCATTGCCCAAAGGAGCAGTTCAGCCAAAGTATGAAGACACCATGCAATATGAATTTAAAGTGAATGGAGAGCCAGTGGTCCTTCATCTGGAAAAAAATAAAGAACTTTTTTCAGAAGATTACAGCGAGATTCATTATTCCCCTGATGGCAGAGAAATTACAACATACCCCCCGGTTGAGGATCACTGCTATTATCATGGACGCATCCAGAATGATGCTGACTCAACTGCAAGCATCAGTGCATGCAACGGTTTGAAAGGACATTTCAAGCTTCAAGGG…	Zinc metalloproteinase-disintegrin-like berythractivase; OS:Bothrops erythromelas; Q8UVG0.1	EQQAYLDAKKYVEFVVVLDHEMYTVYKDDLDEIKRRIYEIVNTMNEMFIPLNIRVALICLEIWSDRDKINVTSEGNVTLDLFGTWRATDLLKRKRHDNAQLLTVIDFDGSTLGLTRIATMCDPYRSVAIIEDHSIISLKMAVIMAHEMGHNLGMKHDEKYCTCNAYSCIMDAAVRHDPSKLFSNCSQEYQRKYLIKHRPRCLLNRPLRTDIVSRPVCGNELLEVGEECDCGPPANCQNQCCDAATCKLTPGSQCADGLCCDQCKFRKNGTECRAAKDDCDLPESCTGQSGFCPMDDFQRNGQPCLNNNGYCYNGKCPTIENQCIDLVGPGATVAKDSCFQNNQKGSYYGYCRVENGRKIPCAPEDVKCGRLYCIPNSSRRCGFIHTPTDEDIGMVLPGT…	metalloproteinase VMP-III precursor [Agkistrodon contortrix laticinctus];ACV83929.1	0.7541
	BJSUSVMPIII022		Putative precursor of snake venom metalloproteinase class PIII	ATGATCCAAGTTCTCTTGGTAACTATATGCTTAGCAGTTTTTCCTTATCAAGGGAGCTCTATAACCCTGGAATCTGGGAACGTGAATGATTATGAAGTAGTGTATGCACGAAAAGTCACTGCATTGCCCAAAGGAGCAGTTCAGCCAAAGTATGAAGACACCATGCAATATGAACTTAAGGTGAATGGAGAGCCAGTGGTCCTTCACCTGGAAAAAAATAAACAACTTTTTTCAAAAGATTACAGCGAGACTCATTATTCCCCTGATGGCAGAGAAATTACAACATACCCCCCGGTTGAGGATCACTGCTATTATCATGGACGCATCGAGAATGATGCTGACTCAACTGCAAGCATCAGTGCATGCAACGGTTTGAAAGGACATTTCAAGCTTCAAGGG…	Zinc metalloproteinase-disintegrin-like HF3; OS:Bothrops jararaca; Q98UF9.3	EQQRYNRYKYVELFIVADYRMVTKNNGDLGKIRTKIYEIVNILNEIFRYLYIRIALVGLEIWSNGDLSNVTSASGDTLDSFGTWRKTVLLSRISHDNAQLLTAIDFNGRIIGRAYVATMCDPKASVGVVMDYSSENLVVAVIMAHELGHNLGISHDKRYCSCGGYSCIMNDTLSNQPSKLFSNCSYIQCRDFITNHNPQCILNEPLRTDIVSPPVCGNELLEMGEECDCGSPRNCRDLCCDAGTCKLHSWVECESGECCDQCRFKGAGTECRAARSECDIAENCTGQSAQCPTDVFHKNGQPCLHNYGYCYNGNCPIMYHQCYALFGSNATVAEDGCFDINENGDEYFYCRKQNGINIPCAQEDVKCGRLFCDNKKYPCHYDYSEDPDYGMVDHGTKCA…	RecName: Full=Zinc metalloproteinase-disintegrin-like HF3; AltName: Full=Snake venom metalloproteinase; Short=SVMP; Flags: Precursor [Bothrops jararaca]; Q98UF9.3	0.8341
Snake Venom Nucleotidase	BJSUSVNUC001		Putative precursor of snake venom 5'-nucleotidase	ATGCAGACTCCAAAGCGACGGCGCGGGGCTCAGGGTTGCCCGCCAAGTTCCCCTTCGCCGCCGCCGCCGCCGCTGCTGCTCCTGGTCGGAGCCGTCTGGTTTTGCGCCGCGCTCTCGGTTGCCGCCGGCTCCTTCGAGCTCACCATTCTGCATACCAACGACGTCCACGCCCGCGTGGAGCAAACTAGCCGCGACTCGGGCAAATGCACCGGGCAAGACTGCTACGGGGGCGTCGCGCGCCGAGCCACGAAGATCCGGGAGCTGCGCGCCAAGCATCGCCACGTGCTGCTCCTGGACGCAGGGGATCAGTACCAGGGCACCATCTGGTTCAGCTTCTTCAAAGGGCGCGAAGTGGTGAAGTTCATGAATGGCCTGCGCTACGACGCGATGGCTCTAGGA…	5-nucleotidase; OS:Protobothrops flavoviridis; BAP39972.1	GSFELTILHTNDVHARVEQTSRDSGKCTGQDCYGGVARRATKIRELRAKHRHVLLLDAGDQYQGTIWFSFFKGREVVKFMNGLRYDAMALGNHEFDNGLAGLLDPLLKHVNFPILSANIRPKGPIASNISGYILPYKIINVGSEKVGIIGYTTKETPVLSNPGPYLEFRDEVEELQNHANKLTTLGVNKIIALGHSGFLEDQRIARKVKGVDVVVGGHTNTFLYTGSPPSTEVPAGNYPFMVQSDDGRQVPVVQAYAFGKYLGYLTVIFDDKGNVIKSSGNPILLNKDISEDQDVKAEVDKMKIQLHNYSSQEIGKTIVYLNGTTQACRFHECNLGNLICDAVIYNNVRHPDDNEWNHVSMCIVNGGGIRSPIDERANNGTITLEELSAVLPFGGTFDL…	5-nucleotidase [Protobothrops elegans]; BAP39925.1	0.9636
Snake Venom Serine Protease	BJSUSVSP001		Putative precursor of snake venom serine proteinase	ATGGTGCTGATCAGAGTGCTAGCAAACCTTCTGATACTACAGCTTTCTTACGCACAAAAGTCTTCTAAACTGATTGTTGGAGGTGATGAATGTAACATAAATGAACATCGTTCCCTTGTTGTCTTGTTTAACTCCAGCGGTTTTCTCTGCGCTGGGATTTTGATCAACGAGGAATGGGTGCTCACTACTGCAAACTGCGACAGTAAAAATTTCCAGATGCAGCTTGGTGTGCACAGCAAAAAGGTACTAAATGAGGATGAGCAGACAAGAGACCCAAAGGAGAAGTTCATTTGTCCCAATAGGAAAAAAGATGATGAACTGGACAAGGACATCATGTTGATCAGGCTGGACAGTCGTGTTAGCAACAGTGAACACATCGCACCTCTCAGCTTGCCTTCC…	Thrombin-like enzyme asperase; OS:Bothrops asper; Q072L6.1	IVGGDECNINEHRSLVVLFNSSGFLCAGILINEEWVLTTANCDSKNFQMQLGVHSKKVLNEDEQTRDPKEKFICPNRKKDDELDKDIMLIRLDSRVSNSEHIAPLSLPSSPPSVGSVCRIMGWGTISPTKETYPDVPHCANINILDHAECQTAYSWQPESSTTLCAGILQGGKDTCWGDSGGPLICNGELQGIVSWGAHPCGQPHKPGIYTKVSDYTEWIKSIIAGNTAAACPP	RecName: Full=Thrombin-like enzyme asperase; Short=SVTLE; AltName: Full=Fibrinogen-clotting enzyme; AltName: Full=Snake venom serine protease; Short=SVSP; Flags: Precursor [Bothrops asper]; Q072L6.1	0.9106
	BJSUSVSP002		Putative precursor of snake venom serine proteinase	ATGGTGCTGATCAGAGTGATAGCAAACCTTCTGATATTACAGGTTTCTTACGCACAAAAGTCTTCTGAACTGGTCATTGGAGGTGATGAATGTAACAGAAATGAACATCGTTTCCTTGCATTCCTGTACCCTGGCAGGTTTTTCTGTAGTGGGACTTTGATCAACCAGGAATGGGTGCTGACCGTTGCACAATGCGACATGAGATATATGCGCATATACCTTGGTATGCATGCCCGAAGTGTAGCAAATGATGATGAGGAGATAAGATACCCAATGGAGAAATTCAAATGTCCCAATAGGAAAAGAAGTTACATAAAGGACAAGGACATCATGTTGATCAGGCTGAACAGACCTGTTAACGACAGTCCACACATCGCGCCTCTCAGCTTGCCTTCCAAC…	Snake venom serine protease BthaTL; OS:Bothrops alternatus; Q6IWF1.1	VIGGDECNRNEHRFLAFLYPGRFFCSGTLINQEWVLTVAQCDMRYMRIYLGMHARSVANDDEEIRYPMEKFKCPNRKRSYIKDKDIMLIRLNRPVNDSPHIAPLSLPSNPPSVGSVCRVMGWGTISASKVTYPDVPHCANINLVNDTVCHGAYNGLPVTSRKFCAGVLQGGIDTCWADSGGPLICNGQFQGIVPWRTDTCAKLHEPALYTKVFEYLPWIQSIIAGNTTATCPQ	RecName: Full=Snake venom serine protease BthaTL; Short=SVSP [Bothrops alternatus]; Q6IWF1.1	0.8966
	BJSUSVSP003		Putative precursor of snake venom serine proteinase	ATGGTGCTGATCAGAGTACTAGCAAACCTTCTGATACTACAGCTTTCTTACGCACAAAAGGCTTCTGAACTGATCATTGGAGGTGATGAATGTAACATAAATGAACATCGTTTCCTTGTAGCCTTGTACACCTCTAGATCTAGGAGGTTTCACTGCAGTGGGACTTTGATCAACCAGGAATGGGTGCTCACTGCTGCAAACTGTGACAGGAAAAATATCCGGATAAAGCTTGGTATGCATAGCAAAAATGTAACAAATGAGGATGAGCAGACAAGAGTCCCAAAGGAGAAGTTCTTTTGTCTCAGTAGCAAAACCTACACCAAATGGGACAAGGACATCATGTTGATCAGGCTGAAAAGACCTGTTAACGACAGTCCACACATCGCGCCTATCAGCTTG…	Snake venom serine protease homolog; OS:Bothrops jararacussu; Q7T229.1	IIGGDECNINEHRFLVALYTSRSRRFHCSGTLINQEWVLTAANCDRKNIRIKLGMHSKNVTNEDEQTRVPKEKFFCLSSKTYTKWDKDIMLIRLKRPVNDSPHIAPISLPSSPPSVGSVCRIMGWGTISPTKVSYPDVPHCANINLLDYEVCRAAHGGLPATSRTLCAGILEGGKDSCQGDSGGPLICNGQFQGILSWGVHPCGQRLKPGVYTKVSDYTEWIRSIIAGNTDVTCPP	RecName: Full=Snake venom serine protease homolog; Botjr; Flags: Precursor [Bothrops jararacussu]; Q7T229.1	1
	BJSUSVSP004		Putative precursor of snake venom serine proteinase	ATGGTGATGATCAGAGCACTAGCAAACCTTCTGATACTACAGCTTTCTTACGCACAAAAGGCTTCTGAACTGGTCGTTGGAGGTGATGAATGTAACATAAGTGAACATCGTTCCCTTGTTGTCTTGTTTAACTCCAGCGGTTTTCTCTGTGTTGGGACTTTGATCAACGAGGAATGGGTGCTCACTGCTGAACACTGCGACAGTAAAAATTTCCAGATGCAGCTTGGTGTGCATAGCAAAAAGGTACTAAATGAGGATGAGCAGACAAGAGACCCAAAGGAGAAGTTCATTTGTCCCAATAGGAAAAAAGATGACAAAAAGGACAAGGACATCATGTTGATCAGGATGGACAGTCCTGTTAGCAACAGTGAACACATTGCACCTCTCAGCTTGCCTTCC…	Serine endopeptidase; OS:Crotalus mitchellii; ABG26970.1	VVGGDECNISEHRSLVVLFNSSGFLCVGTLINEEWVLTAEHCDSKNFQMQLGVHSKKVLNEDEQTRDPKEKFICPNRKKDDKKDKDIMLIRMDSPVSNSEHIAPLSLPSSPPSVGSVCRVMGWGSISSPKETYPDVPHCADINILDHEVCQAAYPWTSIASTTLCAGILEGGKDACRGDSGGPLICNGQFQGIVSWGSHVCGNVLDPVLYTKVFDYTEWIQSIIAGNTAVTCPP	serine endopeptidase [Crotalus mitchellii]; AUS82518.1	0.8376
	BJSUSVSP005		Putative precursor of snake venom serine proteinase	ATGGTGCTGATCAGAGTGATAGCAAACCTTCTGATACTACAGCTTTCTTACGCACAAAAGTCTTCTGAACTGGTAGTTGGAGGTGATGAATGTGACATAAATGAACATCGTTTCCTTGCATTCCTGTACGCTGGCGGGTATTACTGTGGTGGGACTTTGATCAACCAGGAATGGGTGCTCAGCGCTGCACACTGCGACAAGAGAATTATTCGCATATACCTTGGAATGCATACCCGAAGTATACCAAATGATGATGAGGAGATAAGATACCCAAAGGAGAAGTTCATTTGTCCCAATAAGAATATAAGTGACATAACGGACAAGGACATCATGTTGATCAGGCTGAACAGACCTGTTAACGACAGTCCACACATCGCGCCTCTCAGCTTGCCTTCCAAC…	Full=Snake venom serine protease HS112; OS:Bothrops jararaca; Q5W960.1	VVGGDECDINEHRFLAFLYAGGYYCGGTLINQEWVLSAAHCDKRIIRIYLGMHTRSIPNDDEEIRYPKEKFICPNKNISDITDKDIMLIRLNRPVNDSPHIAPLSLPSNPPSVGSVCRVMGWGSITTPDDTNPDDPHCANVNLFNDTVCNGAYNGLPAKSRTLCAGVLQGGIDTCRGDSGGPLICNGQFQGILSWGSKVCAQPRKPALYTKVFDYLPWIQSIIAGNTTATCPP	RecName: Full=Snake venom serine protease HS112; Short=SVSP; Flags: Precursor [Bothrops jararaca]; Q5W960.1	0.8841
	BJSUSVSP006		Putative precursor of snake venom serine proteinase	ATGGTGCTGATCAGAGTGCTAGCCAACCTTCTGATACTACAGCTTTCCTACGCACAAAAGTCTTCTGAACTGGTCATTGGAGGTCGTCCATGTAAGATAAATAAACATCGTTCCCTTGTTGTCTTGTTTAACTCCAGCAGTTTGCTCTGTGGTGGGACTTTGATCAACAAGGAATGGGTGCTCACTGCTGCACACTGCGACAGTAAAAATTTCAAGATGAAGCTTGGTGTGCATAGCATAAAGGTACGAAAGAAGGATGAGCAGACAAGAGTCCCAAAGGAGAAGTTCATTTGTCCCAATAGGAAAAAAGATGACATAGTGGACAAGGACATCATGTTGATCAGGCTGAACAGACCTGTTAGGAAGAGTGCACACATCACACCTCTCCGCTTGCCTTCC…	Serine endopeptidase; OS:Crotalus lepidus; AUS82511.1	VIGGRPCKINKHRSLVVLFNSSSLLCGGTLINKEWVLTAAHCDSKNFKMKLGVHSIKVRKKDEQTRVPKEKFICPNRKKDDIVDKDIMLIRLNRPVRKSAHITPLRLPSRPPSVGSVCRVMGWGKISSTKETYPDVPHCAKINILDHAVCRAAYPWWPATNTTLCAGILQGGKDTCEGDSGGPLICNGELQGIVSWGAHPCGQRLKPGIYTKVSDYTEWIKSIIAGNTAAACPP	RecName: Full=Platelet-aggregating proteinase PA-BJ; AltName: Full=Snake venom serine protease; Short=SVSP; Flags: Precursor [Bothrops jararaca]; P81824.2	0.8412
	BJSUSVSP007		Putative precursor of snake venom serine proteinase	ATGGGGCTGATCAGAGTGCTAGCAAATCTTCTGATACTACAGCTTTCTTATGCACAAAAGTCTTCTGAACTGGTCATTGGAGGTGATGAATGTAACATAAATGAACATCGTTCCCTTGCACTCGTGTATATCACTAGCGGTTTTCTCTGCGGTGGGACTTTGATCAACCAGGAATGGGTGCTGACCGCTGCACACTGTGACAGGGGAGATATAGCCATATTCCTTGGTGTGCATAGCCTAAAAGCACTAAATAAGAATAAGCCGACAAGAATCGCAAAGGAGAAGTTCATTTGTCCCAATAGGAAAAAAAATGACGAAAAGGACAAGGACATCATGTTGATCAGACTGGACAGTCCTGTTAGCAACAGTGAACACATCGCACCTCTCAGCTTGCCTTCC…	Serine endopeptidase; OS:Crotalus scutulatus; AUS82553.1	VIGGDECNINEHRSLALVYITSGFLCGGTLINQEWVLTAAHCDRGDIAIFLGVHSLKALNKNKPTRIAKEKFICPNRKKNDEKDKDIMLIRLDSPVSNSEHIAPLSLPSSPPSVGSVCRVMGWGSISSPKVTLPGVPHCADINIFDYEVCRELKPELPATSRTLCAGIMEGGKSSCDGDSGGPLICNGELQGIVSWGGDVCAQPREPGHYTKVYDYLPWIQSIIAGNTDATCPE	serine proteinase 3 [Crotalus adamanteus]; AEJ31997.1	0.8523
	BJSUSVSP008		Putative precursor of snake venom serine proteinase	ATGGTGCTGATCAGAGTGCTAGCAAACCTTCTGATACTACAGCTTTCTTACGCACAAAAGGCTTCTGAGCTGGTCGTTGGAGGTGATGAATGTAACATAAATGAACATCGTTCCCTTGTAGCCATCTTTAACTCTACCGGGTTTTTCTGCAGTGGGATTTTGCTCAACCAAGAATGGGTGCTCACTGCTTCACACTGCGACAGTACAAATTTCCAGATGAAGATTGGTGTGCATAGCAAAAAGACACTAAATCAGGATGAGCAGACAAGAAACCCAAAGGAGAAGATCTTTTGTCCCAATAAGAAAAACGATGACGCACTGGACAAGGACCTCATGTTGGTCAGGCTGGACAGTCCTGTTAGCAACAGTGAACACATCGCGCCTCTCAGCTTGCCTTCC…	Snake venom serine protease HS114; OS:Bothrops jararaca; Q5W959.1	VVGGDECNINEHRSLVAIFNSTGFFCSGILLNQEWVLTASHCDSTNFQMKIGVHSKKTLNQDEQTRNPKEKIFCPNKKNDDALDKDLMLVRLDSPVSNSEHIAPLSLPSSPPSVGSVCRIMGWGSITPIEKTNPDVPHCANINLLDDAVCRAAYPELPVEYRTLCAGVLEGGIDTCNGDSGGPLICNGQFQGIVFYGAHPCGQAPKPGLYTKVIDYNTWIESVIAGNTAATCPP	RecName: Full=Snake venom serine protease HS114; Short=SVSP; AltName: Full=BjSP; AltName: Full=Thrombin-like enzyme HS114; Short=SVTLE; Flags: Precursor [Bothrops jararaca]; Q5W959.1	0.9829
	BJSUSVSP009		Putative precursor of snake venom serine proteinase	ATGGTGCTGATCAGAGTGCTAGCCAACCTTCTGATACTACAGCTTTCTTTTGCACAAAAGTCTTCTGAACTGGTCATTGGAGGTCGTCCATGTAAGATAAATAAACATCGTTCCCTTGTTCTCTTGTTTAACTCCAGCAGTTTGCTCTGCTCTGGGACTTTGATCAACCAGGAATGGGTGCTCACTGCTGCACACTGCGACAGTAAAAATTTCAAGATGATGCTTGGTGTGCATAGCATAAAGATACGAAATAAGAATGAGCGGACAAGACACCCAAAGGAGAAGTTCATTTGTCCCAATAGGAAAAAAAATGACGCACTAGACAAGGACATCATGTTGATCAGGCTGAACAGACCTGTTAGCAACAGTGAACACATCGCGCCTCTCAGCTTGCCTTCC…	RecName: Full=Platelet-aggregating proteinase PA-BJ; OS:Bothrops jararaca; P81824.2	VIGGRPCKINKHRSLVLLFNSSSLLCSGTLINQEWVLTAAHCDSKNFKMMLGVHSIKIRNKNERTRHPKEKFICPNRKKNDALDKDIMLIRLNRPVSNSEHIAPLSLPSSPPSVGSVCYVMGWGKISSTKETYPDVPHCAKINIVNHALCRAAYPSWPVTSTTLCAGILQGGKDTCEGDSGGPLICNGLQGIVSGGGNPCAQPCKPALYTKVFDYLPWIESIIAGNTTVTCPP	RecName: Full=Platelet-aggregating proteinase PA-BJ; AltName: Full=Snake venom serine protease; Short=SVSP; Flags: Precursor [Bothrops jararaca]; P81824.2	0.931
	BJSUSVSP010		Putative precursor of snake venom serine proteinase	ATGGTGCTGATCAGAGTGCTAGCCAACCTTCTGATACTACAGCTTTCTTTTGCAGAAAAGTCTTCTGAACTGGTCATTGGAGGTCGTCCATGTAAGATAAATAAACATCGTTCCCTTGTTCTCTTGTTTAACTCCAGCAGTTTGCTCTGCTCTGGGACTTTGATCAACCAGGAATGGGTGCTCACTGCTGCACACTGTGACAGTAAAAATTTCAAGATGAAGCTTGGTGTGCATAGCATAAAGATACGAAATAAGAATGAGCGGACAAGACACCCAAAAGAGAAGTTCATTTGTCCCAATAAGAAAAAAGATGACGTACTAGACAAGGACATCATGTTGATCAGGCTGAACAGACCTGTTAGGATCAGTGCACACATCACGCCTCTCCGCTTGCCTTCC…	Platelet-aggregating proteinase PA-BJ; OS:Bothrops jararaca; P81824.2	VIGGRPCKINKHRSLVLLFNSSSLLCSGTLINQEWVLTAAHCDSKNFKMKLGVHSIKIRNKNERTRHPKEKFICPNKKKDDVLDKDIMLIRLNRPVRISAHITPLRLPSRPPSVGSVCRVMGWGKISSTKVSYPDVPHCAKINILNHALCRAAYPWWPATSTTLCAGILQGGKDTCEGDSGGPLICNGLQGIVSWGGNPCAQPRKPALYIKVFDYLPWIESIIAGNTTVTCPP	RecName: Full=Platelet-aggregating proteinase PA-BJ; AltName: Full=Snake venom serine protease; Short=SVSP; Flags: Precursor [Bothrops jararaca]; P81824.2	0.9095
	BJSUSVSP011		Putative precursor of snake venom serine proteinase	ATGGTGCTGATCAGAGTGCTAGCCAACCTTCTGATACTACAGCTTTCTTTTGCACAAAAGTCTTCTGAACTGGTCATTGGAGGTCGTCCATGTAAGATAAATAAACATCGTTCCCTTGTTCTCTTGTTTAACTCCAGCAGTTTGCTCTGCTCTGGGACTTTGATCAACCAGGAATGGGTGCTCACTGCTGCACACTGCGACAGTAAAAATTTCAAGATGATGCTTGGTGTGCATAGCATAAAGATACGAAATAAGAATGAGCGGACAAGACACCCAAAGGAGAAGTTCATTTGTCCCAATAAGAATATAAGTGACATAACGGACAAGGACATCATGTTGATCAGGCTGAACAGACCTGTTAACGACAGTCCACACATCGCGCCTCTCAGCTTGCCTTCC…	Snake venom serine protease 5; OS:Trimeresurus stejneger; Q8AY78.1i	VIGGRPCKINKHRSLVLLFNSSSLLCSGTLINQEWVLTAAHCDSKNFKMMLGVHSIKIRNKNERTRHPKEKFICPNKNISDITDKDIMLIRLNRPVNDSPHIAPLSLPSNPPSVGSVCRVMGWGTISASKVTYPDVPHCANINLVNDTVCHGAYNGLPVTSRKFCAGVLQGGIDTCWADSGGPLICNGQFQGIVPWRTDTCAKLHEPALYTKVFEYLPWIQSIIAGNTTATCPQ	RecName: Full=Snake venom serine protease BthaTL; Short=SVSP [Bothrops alternatus]; Q6IWF1.1	0.7639
	BJSUSVSP012		Putative precursor of snake venom serine proteinase	ATGGTGCTGATCAGAGTGCTAGCAAACCTTCTGATACTACAGCTTTCTTATGCACAAAAGTCTTCTGAACTGGTCGTTGGAGGTAATGAATGTAACATAAATGAACATCGTTTCCTTGCATTCCTGTACCCTGGCAGGTTTTTCTGTAGTGGGACTTTGATCAACCAGGAATGGGTGCTCACCGCTGCACACTGCAACAAGGAAAATATGCACATATACCTTGGTGTGCATAACAAAAGTGTATATGATGATGAGCAGATAAGAGTCCCAAAGGAGAAGTTCTTTTGTCTCAGTAACAAAAAGTATACCACATGGGACAAGGACATTATGTTGATCAGGCTGAACAGACCTGTTAGCAACAGTGAACACATCGCGCCTCTCAGCTTGCCTTCCAACCCT…	Snake venom serine protease CL5; OS:Trimeresurus stejneger; Q71QI3.1i	VVGGNECNINEHRFLAFLYPGRFFCSGTLINQEWVLTAAHCNKENMHIYLGVHNKSVYDDEQIRVPKEKFFCLSNKKYTTWDKDIMLIRLNRPVSNSEHIAPLSLPSNPPSVGSVCRVMGWGTISASKVTYPDVPHCANINLVNDTVCHGAYNGLPVTSRKFCAGVLQGGIDTCWADSGGPLICNGQFQGILSWGSKVCAQPRKPALYTKVFDYLPWIQSIIAGNTTATCPQ	RecName: Full=Snake venom serine protease BthaTL; Short=SVSP [Bothrops alternatus]; Q6IWF1.1	0.8147
	BJSUSVSP013		Putative precursor of snake venom serine proteinase	ATGGTGCTGATCAGAGTGCTAGCAAACCTTCTGATACTACAGCTTTCTTATGCACAAAAGTCTTCTGAACTGGTCGTTGGAGGTAATGAATGTAACATAAATGAACATCGTTTCCTTGCATTCCTGTACCCTGGCAGGTTTTTCTGTAGTGGGACTTTGATCAACCAGGAATGGGTGCTCACCGCTGCACACTGCAACAAGGAAAATATGCACATATACCTTGGTGTGCATAACAAAAGTGTATATGATGATGAGCAGATAAGAGTCCCAAAGGAGAAGTTCTTTTGTCTCAGTAACAAAAAGTATACCACATGGGACAAGGACATTATGTTGATCAGGCTGAACAGACCTGTTAGCAACAGTGAACACATCGCGCCTCTCAGCTTGCCTTCCAACCCT…	Serine protease OS:Azemiops feae; ART88738.1	VVGGNECNINEHRFLAFLYPGRFFCSGTLINQEWVLTAAHCNKENMHIYLGVHNKSVYDDEQIRVPKEKFFCLSNKKYTTWDKDIMLIRLNRPVSNSEHIAPLSLPSNPPIVDSVCRIMGWGATTPPNEAFPDVPHCADINLLDYEVCRAAYPKMPVKSRTLCAGILQGGKDTCNHDSGGPLICNGQFQGIVPWRTDTCAKLHEPALYTKVFEYLPWIQSIIAGNTTATCPQ	serine protease [Azemiops feae]; ART88738.1	0.7597
	BJSUSVSP014		Putative precursor of snake venom serine proteinase	ATGGTGCTGATCAGAGTGCTAGCAAACCTTCTGATACTACAGCTTTCTTATGCACAAAAGTCTTCTGAACTGGTCGTTGGAGGTAATGAATGTAACATAAATGAACATCGTTTCCTTGCATTCCTGTACCCTGGCAGGTTTTTCTGTAGTGGGACTTTGATCAACCAGGAATGGGTGCTCAGCGCTGCACACTGCGACAAGAGAATTATTCGCATATACCTTGGAATGCATACCCGAAGTATACCAAATGATGATGAGGAGATAAGATACCCAAAGGAGAAGTTCATTTGTCCCAATAAGAATATAAGTGACATAACGGACAAGGACATCATGTTGATCAGGCTGAACAGACCTGTTAACGACAGTCCACACATCGCGCCTCTCAGCTTGCCTTCCAAC…	Snake venom serine protease HS112; OS:Bothrops jararaca; Q5W960.1	VVGGNECNINEHRFLAFLYPGRFFCSGTLINQEWVLSAAHCDKRIIRIYLGMHTRSIPNDDEEIRYPKEKFICPNKNISDITDKDIMLIRLNRPVNDSPHIAPLSLPSNPPSVGSVCRVMGWGTISASKVTYPDVPHCANINLVNDTVCHGAYNGLPVTSRKFCAGVLQGGIDTCWADSGGPLICNGQFQGILSWGSKVCAQPRKPALYTKVFDYLPWIQSIIAGNTTATCPQ	RecName: Full=Snake venom serine protease BthaTL; Short=SVSP [Bothrops alternatus]; Q6IWF1.1	0.8621
	BJSUSVSP015		Putative precursor of snake venom serine proteinase	ATGGTGCTGATCAGAGTGCTAGCCAACCTTCTGATACTACAGCTTTCTTATGCACAAAAATTTTCTAAACTGATTGTTGGAGGTGATGAATGTAACATAAATGAACATCGTTCCCTTGTTGTCTTGTTTAACTCCAGCGGTTTTCTCTGTGCTGGGACTTTGATCAACGAGGAATGGGTGCTCACTGCTGCACACTGCGACAGTAAAAATTTCCAGATGCAGCTTGGTGTGCACAGCAAAAAGGTACTAAATGAGGATGAGCAGACAAGAGACCCAAAGGAGAAGTTCATTTGTCCCAATAGGAAAAAAGATGACGAACTGGACAAGGACATCATGTTGATCAGGCTGGACAGTCGTGTTAGCAACAGTGAACACATCGCACCTCTCAGCTTGCCTTCC…	Thrombin-like enzyme asperase; Short=SVTLE; OS:Bothrops asper; Q072L6.1	IVGGDECNINEHRSLVVLFNSSGFLCAGTLINEEWVLTAAHCDSKNFQMQLGVHSKKVLNEDEQTRDPKEKFICPNRKKDDELDKDIMLIRLDSRVSNSEHIAPLSLPSSPPSVGSVCRIMGWGTISPTEETYPDVPHCTNINILDHAVCRLAYPWQPESSTTLCAGILQGGKDTCKGDSGGPLICNGELQGIVSWGRTPCGHRHNPGIYTKVFDYTKWIQSIIAGNKDVICPP	RecName: Full=Thrombin-like enzyme asperase; Short=SVTLE; AltName: Full=Fibrinogen-clotting enzyme; AltName: Full=Snake venom serine protease; Short=SVSP; Flags: Precursor [Bothrops asper]; Q072L6.1	0.8723
	BJSUSVSP016		Putative precursor of snake venom serine proteinase	ATGGTGCTGATCAGAGTGCTAGCAAACCTTCTGATACTACAGCTTTCTTACGCACAAAAGTCTTCTAAACTGATTGTTGGAGGTGATGAATGTAACATAAATGAACATCGTTCCCTTGTTGTCTTGTTTAACTCCAGCGGTTTTCTCTGCGCTGGGATTTTGATCAACGAGGAATGGGTGCTCACTACTGCAAACTGCGACAGTAAAAATTTCCAGATGCAGCTTGGTGTGCACAGCAAAAAGGTACTAAATGAGGATGAGCAGACAAGAGACCCAAAGGAGAAGTTCATTTGTCCCAATAGGAAAAAAGATGATGAACTGGACAAGGACATCATGTTGATCAGGCTGGACAGTCGTGTTAGCAACAGTGAACACATCGCACCTCTCAGCTTGCCTTCC…	Thrombin-like enzyme asperase; OS:Bothrops asper; Q072L6.1	IVGGDECNINEHRSLVVLFNSSGFLCAGILINEEWVLTTANCDSKNFQMQLGVHSKKVLNEDEQTRDPKEKFICPNRKKDDELDKDIMLIRLDSRVSNSEHIAPLSLPSSPPSVGSVCRIMGWGTISPTEETYPDVPHCTNINILDHAVCRLAYPWQPESSTTLCAGILQGGKDTCKGDSGGPLICNGELQGIVSWGRTPCGHRHNPGIYTKVFDYTKWIQSIIAGNKDVICPP	RecName: Full=Thrombin-like enzyme asperase; Short=SVTLE; AltName: Full=Fibrinogen-clotting enzyme; AltName: Full=Snake venom serine protease; Short=SVSP; Flags: Precursor [Bothrops asper]; Q072L6.1	0.8681
	BJSUSVSP017		Putative precursor of snake venom serine proteinase	ATGGTGCTGATCAGAGTGCTAGCCAACCTTCTGATACTACAGCTTTCTTATGCACAAAAATTTTCTAAACTGATTGTTGGAGGTGATGAATGTAACATAAATGAACATCGTTCCCTTGTTGTCTTGTTTAACTCCAGCGGTTTTCTCTGTGCTGGGACTTTGATCAACGAGGAATGGGTGCTCACTGCTGCACACTGCGACAGTAAAAATTTCCAGATGCAGCTTGGTGTGCACAGCAAAAAGGTACTAAATGAGGATGAGCAGACAAGAGACCCAAAGGAGAAGTTCATTTGTCCCAATAGGAAAAAAGATGACGAACTGGACAAGGACATCATGTTGATCAGGCTGGACAGTCGTGTTAGCAACAGTGAACACATCGCACCTCTCAGCTTGCCTTCC…	Thrombin-like enzyme asperase; OS:Bothrops asper; Q072L6.1	IVGGDECNINEHRSLVVLFNSSGFLCAGTLINEEWVLTAAHCDSKNFQMQLGVHSKKVLNEDEQTRDPKEKFICPNRKKDDELDKDIMLIRLDSRVSNSEHIAPLSLPSSPPSVGSVCRIMGWGTISPTKETYPDVPHCANINILDHAECQTAYSWQPESSTTLCAGILQGGKDTCWGDSGGPLICNGELQGIVSWGAHPCGQPHKPGIYTKVSDYTEWIKSIIAGNTAAACPP	RecName: Full=Thrombin-like enzyme asperase; Short=SVTLE; AltName: Full=Fibrinogen-clotting enzyme; AltName: Full=Snake venom serine protease; Short=SVSP; Flags: Precursor [Bothrops asper]; Q072L6.1	0.9149
	BJSUSVSP018		Putative precursor of snake venom serine proteinase	ATGGTGCTGATCAGAGTGATAGCAAACCTTCTGATATTACAGGTTTCTTACGCACAAAAGTCTTCTGAACTGGTAGTTGGAGGTGATGAATGTGACATAAATGAACATCGTTTCCTTGCATTCCTGTACGCTGGCGGGTATTACTGTGGTGGGACTTTGATCAACCAGGAATGGGTGCTGACCGTTGCACAATGCGACATGAGATATATGCGCATATACCTTGGTATGCATGCCCGAAGTGTAGCAAATGATGATGAGGAGATAAGATACCCAATGGAGAAATTCAAATGTCCCAATAGGAAAAGAAGTTACATAAAGGACAAGGACATCATGTTGATCAGGCTGAACAGACCTGTTAACGACAGTCCACACATCGCGCCTCTCAGCTTGCCTTCCAAC…	Snake venom serine protease HS112; OS:Bothrops jararaca; Q5W960.1	VVGGDECDINEHRFLAFLYAGGYYCGGTLINQEWVLTVAQCDMRYMRIYLGMHARSVANDDEEIRYPMEKFKCPNRKRSYIKDKDIMLIRLNRPVNDSPHIAPLSLPSNPPSVGSVCRVMGWGSITTPDDTNPDDPHCANVNLFNDTVCNGAYNGLPAKSRTLCAGVLQGGIDTCRGDSGGPLICNGQFQGIASHGWYLCGQRLKPAIYTKVIDYNDWIQSIIAGNTTATCPP	RecName: Full=Snake venom serine protease HS112; Short=SVSP; Flags: Precursor [Bothrops jararaca]; Q5W960.1	0.8069
	BJSUSVSP019		Putative precursor of snake venom serine proteinase	ATGGTGCTGATCAGAGTGATAGCAAACCTTCTGATATTACAGGTTTCTTACGCACAAAAGTCTTCTGAACTGGTAGTTGGAGGTGATGAATGTGACATAAATGAACATCGTTTCCTTGCATTCCTGTACGCTGGCGGGTATTACTGTGGTGGGACTTTGATCAACCAGGAATGGGTGCTGACCGTTGCACAATGCGACATGAGATATATGCGCATATACCTTGGTATGCATGCCCGAAGTGTAGCAAATGATGATGAGGAGATAAGATACCCAATGGAGAAATTCAAATGTCCCAATAGGAAAAGAAGTTACATAAAGGACAAGGACATCATGTTGATCAGGCTGAACAGACCTGTTAACGACAGTCCACACATCGCGCCTCTCAGCTTGCCTTCCAAC…	Snake venom serine protease HS112; OS:Bothrops jararaca; Q5W960.1	VVGGDECDINEHRFLAFLYAGGYYCGGTLINQEWVLTVAQCDMRYMRIYLGMHARSVANDDEEIRYPMEKFKCPNRKRSYIKDKDIMLIRLNRPVNDSPHIAPLSLPSNPPSVGSVCRVMGWGSITTPDDTNPDDPHCANVNLFNDTVCNGAYNGLPAKSRTLCAGVLQGGIDTCRGDSGGPLICNGQFQGILSWGSKVCAQPRKPALYTKVFDYLPWIESIIAGNTTVTCPP	RecName: Full=Snake venom serine protease HS112; Short=SVSP; Flags: Precursor [Bothrops jararaca]; Q5W960.1	0.8326
	BJSUSVSP020		Putative precursor of snake venom serine proteinase	ATGGTTCTGATCAGAGTGCTAGCAAACCTTCTGATACTACAGCTTTCTTACGAACAAAAGTCTTCTGAACTGGTCATTGGAGGTGATGAATGTAACATAAGTGAACATCGTTCCCTTGTAGCCATCTTTAACTCTAGCGGGTTTCTATGTGTTGGGATTTTGATCAACGAGGAATGGGTGCTCACTGCTGCACACTGCGACAGTAAAAATTTCCAGATGCTGTTTGGTATGCATAGCAAAAACATACTAAATGAGGATGAGCAGACAAGAGACCCAAAGGAGAAGTTCATTTGTCCCAATAGGAAAAAAGATGATGAAAAGGACAAGGACATCATGTTGATCCGGCTGAACAGTTCTGTCAGCAACAGTGAACACATCGCGCCTCTCAGCTTGCCTTCC…	Snake venom serine protease 5; OS:Trimeresurus stejnegeri; Q8AY78.1	VIGGDECNISEHRSLVAIFNSSGFLCVGILINEEWVLTAAHCDSKNFQMLFGMHSKNILNEDEQTRDPKEKFICPNRKKDDEKDKDIMLIRLNSSVSNSEHIAPLSLPSSPPSMGSLCRIMGWGTISASNETFPDVPHCANINILHYSVCRGAHAGLPAKSRTLCAGVLQGGIDTCQGDSGGPLICNGEFHGIVSWGACPCAKSFAPGVYTKVFDYIDWIRSIIAGNTTATCPP	RecName: Full=Snake venom serine protease 5; Short=SVSP; Flags: Precursor [Trimeresurus stejnegeri]; Q8AY78.1	0.7468
	BJSUSVSP021		Putative precursor of snake venom serine proteinase	ATGGTGCTGATCAGAGTGATAGCAAACCTTCTGATATTACAGGTTTCTTACGCACAAAAGTCTTCTGAACTGGTCGTTGGAGGTGATGAATGTGACATAAATGAACATCCTTTCCTTGCATTCCTGTACTCTCACGGGTATTTCTGTGGTTTGACTTTGATCAACCAGGAATGGGTGCTGACCGCTGCACACTGTGACAGGAGATTTATGCGCATATACCTTGGTATACATACCCGAAGTGTAGCAAATGATGATGAGGTGATAAGATACCCAAAGGAGAAGTTCATTTGTCCCAATAAGAATATAAGTGACATAACGGACAAGGACATTATGTTGATCAGGCTGAACAAACCTGTCAAAAACAGCACACACATCGCACCTCTCAGCTTGCCTTCCAAC…	Snake venom serine protease BITS01A; OS:Bothrops insularis; Q8QG86.1	VVGGDECDINEHPFLAFLYSHGYFCGLTLINQEWVLTAAHCDRRFMRIYLGIHTRSVANDDEVIRYPKEKFICPNKNISDITDKDIMLIRLNKPVKNSTHIAPLSLPSNPPSVGSVCRVMGWGSITTPNDTYPDVPHCANINLVNDTVCHGAYNGLPATSRTLCAGVLQGGIDTCWGDSGGPLICNGQFQGILSWGSKVCAQPRKPALYIKVFDYLPWIQSIIAGNKTATCPP	RecName: Full=Thrombin-like enzyme BjussuSP-1; Short=SVTLE BjussuSP-1; AltName: Full=Fibrinogen-clotting enzyme; AltName: Full=Jararacussin-I; AltName: Full=Snake venom serine protease 1; Short=SVSP; AltName: Full=Thrombin-like enzyme BjussuSP-I; Short=SVTLE BjussuSP-I; Q2PQJ3	0.7468
	BJSUSVSP022		Putative precursor of snake venom serine proteinase	ATGGTGCTGATCAGAGTGCTAGCCAACCTTCTGATACTACAGCTTTCTTATGCACAAAAATTTTCTAAACTGATTGTTGGAGGTGATGAATGTAACATAAATGAACATCGTTCCCTTGTTGTCTTGTTTAACTCCAGCGGTTTTCTCTGTGCTGGGACTTTGATCAACGAGGAATGGGTGCTCACTGCTGCACACTGCGACAGTAAAAATTTCCAGATGCAGCTTGGTGTGCACAGCAAAAAGGTACTAAATGAGGATGAGCAGACAAGAGACCCAAAGGAGAAGTTCATTTGTCCCAATAGGAAAAAAGATGACGAACTGGACAAGGACATCATGTTGATCAGGCTGGACAGTCGTGTTAGCAACAGTGAACACATCGCACCTCTCAGCTTGCCTTCC…	Snake venom serine protease HS114; OS:Bothrops jararaca; Q5W959.1	IVGGDECNINEHRSLVVLFNSSGFLCAGTLINEEWVLTAAHCDSKNFQMQLGVHSKKVLNEDEQTRDPKEKFICPNRKKDDELDKDIMLIRLDSRVSNSEHIAPLSLPSSPPSVGSVCRIMGWGSITPIEKTNPDVPHCANINLLDDAVCRAAYPELPAEYRTLCAGVLEGGIDTCNGDSGGPLICNGQFQGIVFYGAHPCGQAPKPGLYTKVIDYNTWIESVIAGNTAATCPP	RecName: Full=Snake venom serine protease HS114; Short=SVSP; AltName: Full=BjSP; AltName: Full=Thrombin-like enzyme HS114; Short=SVTLE; Flags: Precursor [Bothrops jararaca]; Q5W959.1	0.8846
	BJSUSVSP023		Putative precursor of snake venom serine proteinase	ATGGTGCTGATCAGAGTGCTAGCAAACCTTCTGATATTACAGGTTTCTTACGCACAAAAGTCTTCTGAACTGATCATTGGAGGTGATGAATGTAACATAAATGATCATCGTTTCCTTGTAGCCTTGTATAAGTCTACTAGGTTTCTCTGTGGTGGGACTTTGATCAACCAGGAATGGGTGCTCAGTGCTGCACACTGCGACAGGAAAAATATCCGGATAAAGCTTGGTATGCATAGCAAAAATGTACCAAATGAGGATGAGCAGACAAGAGTCGCAAAGGAGAAGTTCTTTTGTCTCAGTAGCAAAAACTATACCACATGGGACAAGGACATCATGTTAATCAGGCTGAACAGTTCTGTTGACAATAGTACACACATTGCACCTCTCAGCTTGCCTTCC…	Snake venom serine protease KN12; OS:Trimeresurus stejnegeri; Q71QI1.1	IIGGDECNINDHRFLVALYKSTRFLCGGTLINQEWVLSAAHCDRKNIRIKLGMHSKNVPNEDEQTRVAKEKFFCLSSKNYTTWDKDIMLIRLNSSVDNSTHIAPLSLPSSPPIVGSVCRIMGWGTITSPNVTYPDVPHCANINLFNYTVCNGAYNGLPATSRTLCAGVLQGGIDTCKGDSGGPLICNGTFQGIVSWGGDPCAQPREPALYTKVFDYLPWIESIIAGNTTATCPP	RecName: Full=Snake venom serine protease KN12; Short=SVSP; Flags: Precursor [Trimeresurus stejnegeri]; Q71QI1.1	0.867
	BJSUSVSP024		Putative precursor of snake venom serine proteinase	ATGGTGCTGATCAGAGTGCTAGCAAACCTTCTGATACTACAGCTTTCTTATGCACAAAAGTCTTCTGAACTGGTCGTTGGAGGTAATGAATGTAACATAAATGAACATCGTTTCCTTGCATTCCTGTACGCTGACGGGTATTTTTGTGGTGGGACTTTGATCAACCAGGAATGGGTGCTCACCGCTGCACACTGCAACAAGGAAAATATGCACATATACCTTGGTGTGCATAACAAAAGTGTATATGATGATGAGCAGATAAGAGTCCCAAAGGAGAAGTTCTTTTGTCTCAGTAACAAAAAGTATACCACATGGGACAAGGACATTATGTTGATCAGGCTGAACAGACCTGTTAGCAACAGTGAACACATCGCGCCTCTCAGCTTGCCTTCCAACCCT…	Serine protease OS:Azemiops feae; ART88738.1	VVGGNECNINEHRFLAFLYADGYFCGGTLINQEWVLTAAHCNKENMHIYLGVHNKSVYDDEQIRVPKEKFFCLSNKKYTTWDKDIMLIRLNRPVSNSEHIAPLSLPSNPPIVDSVCRIMGWGATTPPNEAFPDVPHCADINLLDYEVCRAAYPKMPVKSRTLCAGILQGGKDTCNHDSGGPLICNGQFQGIASHGWYLCGQRLKPAIYTKVIDYNDWIQSIIAGNTTATCPPGKL	serine protease [Azemiops feae]; ART88738.1	0.7564
Vascular Endothelial Growth Factor	BJSUVEGF001		Putative precursor of snake venom vascular endothelial growth factor	ATGGCTGCGTATCTGCTGGCAGTTGCCATCCTCTTCTGCATCCAGGGCTGGCCCTCAGGGACAGTGCAGGGACAAGTGATGCCCTTTATGGAAGTGTACAGCCACAGCGCCTGCCAGACCAGGGAGACGCTAGTGTCCATCCTCGAAGAGCACCCTGATGAAGTTACCCACATCTTCAAGCCCTCCTGTGTCACCGCGTTGCGATGCGGCGGCTGCTGCAACGACGAAAGCCTCGAGTGCACCGCTACAGAAAAGCGCTCCGTCGGTCGGGAGATCATGCGGGTGGATCTCCACAAGAGGACTTCGAAGATAGAGGTGATGCAATTCACGGAGCACACAGACTGTGAATGCAGGCCTCGATCAGCAAGCGGGGTGAACAGCAGGAAGCACAAGAGGAAC…	Snake venom vascular endothelial growth factor toxin, partial OS:Bothrops moojen; ATU85531.1i	QVMPFMEVYSHSACQTRETLVSILEEHPDEVTHIFKPSCVTALRCGGCCNDESLECTATEKRSVGREIMRVDLHKRTSKIEVMQFTEHTDCECRPRSASGVNSRKHKRNPEEGEPRAKFPFV	snake venom vascular endothelial growth factor toxin [Bothrops moojeni]; ATU85531.1	0.9262
	BJSUVEGF003		Putative precursor of snake venom vascular endothelial growth factor	ATGAACTTTCTGCTCACTTGGATCCGTTGGGGGTTGGCGGCGCTGCTTTATTTCCACAACGCCAAGGTGTTGCAGGCTGCTCCTGCCCAGGGGAATGGAGACAGGCAACAAAGTGAAGTTATCCCATTTATGACCGTCTATGAGCGCAGTGTCTGCAGGCCAATTGAGACCATGGTAGATATTTTCCAGGAGTATCCTGATGAGGTGGAATACATCTTTAAACCATCCTGTGTGGCCCTGATGAGATGTGGAGGATGCTGTAATGACGAAGCGCTAGAATGTGTGCCTACAGAGCTGTACAATGTCACCATGGAGATCTTGAAACTCAAACCCTATCAGAGCCAGCATACACATCCAATGAGCTTCCAGCAGCACAGTAAATGTGAATGCAGACCAAAG…	Full=Vascular endothelial growth factor A; OS:Protobothrops flavoviridis; P67860.1	APAQGNGDRQQSEVIPFMTVYERSVCRPIETMVDIFQEYPDEVEYIFKPSCVALMRCGGCCNDEALECVPTELYNVTMEILKLKPYQSQHTHPMSFQQHSKCECRPKKEIRIIQEKKSKREKGKGQKRKRKRGRYKPQNFHCEPCSERRKHLYKQDPLTCKCSCKFTDSRCKSKQLELNERTCRCEKPRR	RecName: Full=Vascular endothelial growth factor A; Short=VEGF-A; AltName: Full=Vascular permeability factor; Short=VPF; Flags: Precursor [Protobothrops flavoviridis]; P67860.1	0.9632
	BJSUVEGF004		Putative precursor of snake venom vascular endothelial growth factor	ATGAACTTTCTGCTCACTTGGATCCGTTGGGGGTTGGCGGCGCTGCTTTATTTCCACAACGCCAAGGTGTTGCAGGCTGCTCCTGCCCAGGGGAATGGAGACAGGCAACAAAGTGAAGTTATCCCATTTATGACCGTCTATGAGCGCAGTGTCTGCAGGCCAATTGAGACCATGGTAGATATTTTCCAGGAGTATCCTGATGAGGTGGAATACATCTTTAAACCATCCTGTGTGGCCCTGATGAGATGTGGAGGATGCTGTAATGACGAAGCGCTAGAATGTGTGCCTACAGAGCTGTACAATGTCACCATGGAGATCTTGAAACTCAAACCCTATCAGAGCCAGCATACACATCCAATGAGCTTCCAGCAGCACAGTAAATGTGAATGCAGACCAAAG…	Vascular endothelial growth factor 122 isoform; OS:Protobothrops flavoviridis; BAD38846.1	APAQGNGDRQQSEVIPFMTVYERSVCRPIETMVDIFQEYPDEVEYIFKPSCVALMRCGGCCNDEALECVPTELYNVTMEILKLKPYQSQHTHPMSFQQHSKCECRPKKEIRIIQEKCEKPRR	vascular endothelial growth factor 122 isoform precursor [Protobothrops flavoviridis]; BAD38846.1	0.9426
Venom Nerve Growth Factor	BJSUVNGF001		Putative precursor of snake venom nerve growth factor	ATGTCCATGCTGTGCTACACTCTGATTATAACATTGCTGATTGGCATATGGGCAGCACCAAAATCTGAAGATAATGTCCCTCTGGGGTCCCCTGCAACATCTGACCTTTCTGTCACCAGCTGTACTAAAACTCATGAGGCTCTGAAAACATCTCGAAACACAGATCAGCACTATCCTGCTCCTAAAAAGGAAGAGGATCAAGAATTTGGGTCAGCAGCAAACATCATTGTGGATCCAAAGCTTTTTCAGAAGAGGCGGTTCCAGTCGCCTCGTGTTTTGTTCAGCACTCAGCCCCCACCATTGTCAAGAGATGAGCAAAGTGTGGACGATGCAAACTCTCTTAATAGGAATATCCGGGCCAAACGTGAAGATCATCCTGTGCATAACCGAGGGGAATAT…	Venom nerve growth factor; OS:Bothrops jararacussu; Q90W38.1	PKSEDNVPLGSPATSDLSVTSCTKTHEALKTSRNTDQHYPAPKKEEDQEFGSAANIIVDPKLFQKRRFQSPRVLFSTQPPPLSRDEQSVDDANSLNRNIRAKREDHPVHNRGEYSVCDSVNVWVANKTTATDIRGNVVTVMVDVNINNNVYKQYFFETKCRNPNPVPTGCRGIDARHWNSYCTTTNTFVKALTMEGNQASWRFIRIDTACVCVISRKNENFG	RecName: Full=Venom nerve growth factor; Short=v-NGF; Short=vNGF; AltName: Full=Bj-NGF; Flags: Precursor [Bothrops jararacussu]; Q90W38.1	1
Venom Phosphodiesterase	BJSUPDE001		Putative precursor of snake venom phosphodiesterase	ATGATTCAGCAGAAGGTTCTTTTCATTTCTTTGGTGGCTGTAGCCCTTGGACTAGGTTTAGGGCTTGGACTGAAGGAATCTGTGCAACCACAAGCTCAGAGTTGGTCTTGTACTAAATTACGTTGTGGTGAGAAGCGAATAGCCAGTGCATTATGCTCTTGTTCTGAAGACTGCTTGGAAAAAAAAGATTGCTGTACAGACTACAAAAGCATTTGCAAAGGAGAAACATCATGGCTGAAAGATAAGTGTGCCTCTCCTAGTGCTATTCAGTGTCCAGCAGGGTTTGAACAGTCCCCACTTATTCTTTTTTCAATGGATGGCTTTAGGGCTGGATATTTGGAAAGCTGGGATAGTTTAATGCCCAATATTAATAAGCTTAAAACTTGTGGGACTCATGCC…	Venom phosphodiesterase 2; OS:Crotalus adamanteus; J3SBP3.1	LKESVQPQAQSWSCTKLRCGEKRIASALCSCSEDCLEKKDCCTDYKSICKGETSWLKDKCASPSAIQCPAGFEQSPLILFSMDGFRAGYLESWDSLMPNINKLKTCGTHAKYMRAVYPTKTFVNHYTIATGLYPESHGIIDNNIYDVNLNLNFSLSSSTAKNPAWWGGQPIWHTATYQGLKAATYFWPGSEVKINGSYPTIFKNYNKSVPFEARVTEMLKWLDLPKDKRPDFYTLYIEEPDTTGHNYGPVSGEIIKALQMADRTLGMLMEGLKQRNLHNCVNLILLADHGMEAISCDRLEYMDNYFNSVDFYMYEGPAPRIRSKNVPKDYYTFDSEGIVKNLTCRKPKQYFKAYLSKDLPKRLHYVNNIRIDKVNLMVDQQWMAVRNKKFTRCKGGTHG…	RecName: Full=Venom phosphodiesterase 2; Short=PDE; Flags: Precursor [Crotalus adamanteus]; J3SBP3.1	0.9593
	BJSUPDE002		Putative precursor of snake venom phosphodiesterase	ATGATTCAGCAGAAGGTTCTTTTCATTTCTTTGGTGGCTGTAGCCCTTGGACTAGGTTTAGGGCTTGGACTGAAGGAATCTGTGCAACCACAAGTGAGCTGCAGATACAGATGTAATGAGACATTCAGTAAAATGGCATCGGGCTGTAGTTGTGATGACAAGTGTACAGAACGTGAAGCTTGCTGCTCGGATTATGAGGATACTTGTGTGCTACCAACTCAGAGTTGGTCTTGTACTAAATTACGTTGTGGTGAGAAGCGAATAGCCAGTGCATTATGCTCTTGTTCTGAAGACTGCTTGGAAAAAAAAGATTGCTGTACAGACTACAAAAGCATTTGCAAAGGAGAAACATCATGGCTGAAAGATAAGTGTGCCTCTCCTAGTGCTATTCAGTGTCCA…	Venom phosphodiesterase 2; OS:Crotalus adamanteus; J3SEZ3.2	LKESVQPQVSCRYRCNETFSKMASGCSCDDKCTEREACCSDYEDTCVLPTQSWSCTKLRCGEKRIASALCSCSEDCLEKKDCCTDYKSICKGETSWLKDKCASPSAIQCPAGFEQSPLILFSMDGFRAGYLESWDSLMPNINKLKTCGTHAKYMRAVYPTKTFVNHYTIATGLYPESHGIIDNNIYDVNLNLNFSLSSSTAKNPAWWGGQPIWHTATYQGLKAATYFWPGSEVKINGSYPTIFKNYNKSVPFEARVTEMLKWLDLPKDKRPDFYTLYIEEPDTTGHNYGPVSGEIIKALQMADRTLGMLMEGLKQRNLHNCVNLILLADHGMEAISCDRLEYMDNYFNSVDFYMYEGPAPRIRSKNVPKDYYTFDSEGIVKNLTCRKPKQYFKAYLSKD…	RecName: Full=Venom phosphodiesterase 1; Short=PDE; Flags: Precursor [Crotalus adamanteus]; J3SEZ3.2	0.9601
Waprin	BJSUWAP001		Putative precursor of snake venom waprin-like	ATGAAACCTTGGATTCTTCTACTCCTAGCTGGTCTCCTCATCCTTTGTACTCAACTGAAAACAGCAAAGACCACAAAACAACTGGTCCCCCCAAAAGTCAAACCGGGCGAGTGTCCCTTGGTGAAAGTCCCTGCTGACTATCCCTGTGACCAAAACTGTGTCTGGGACTCCGACTGCGAAGGGGACGAGAAATGCTGCCCAGTTGGATGCGCCAAGGAGTGCTTCCCCGCAGGCCCACACTGA	Waprin 2, partial; OS:Bothrops moojeni; ATU85552.1	AKTTKQLVPPKVKPGECPLVKVPADYPCDQNCVWDSDCEGDEKCCPVGCAKECFPAGPH	waprin 2 [Bothrops moojeni]; ATU85552.1	0.9831
	BJSUWAP002		Putative precursor of snake venom waprin-like	ATGGTGCCCAGGAGAGCCAGCTGCCCCCTCCTCCTCTTCTCTCTGGTGGGCCTCCTCGTCACCTGTGCTCAGGAGCCTGACATGGCTGGACAGAACACCACAGCGGCTGCAGAGAAAGCTGGCACCTGTCCCCAGGCAGAGCTGGAGACGCCCAACGGGAACTGCACGGAGAAGTGCCAGTCGGATGCCAGCTGCGAGGGGAACCAGAAGTGCTGCCAGACAGGATGTGGGACTTCCTGCCAGATCCCAGACGAGAAACCCGGGTCCTGCCCAAATGTAGACATGCCCATCCCACCTCTGGGTGTCTGCAGAAACTTGTGTAAAACGGATTCGAACTGTGCAGATAAAATGAAGTGCTGCAAAAATGGATGTGGATATATGAGTTGCTCAAACCCCATG…	Hypothetical protein L345_15106, partial OS:Ophiophagus hannah; ETE59165.1	QEPDMAGQNTTAAAEKAGTCPQAELETPNGNCTEKCQSDASCEGNQKCCQTGCGTSCQIPDEKPGSCPNVDMPIPPLGVCRNLCKTDSNCADKMKCCKNGCGYMSCSNPMP	WAP four-disulfide core domain protein [Vipera anatolica senliki]; QHR82867.1	0.8545
