# Supplementary material for: Size Matters: An Evaluation of the Molecular Basis of Ontogenetic Modifications in the Composition of Bothrops jararacussu Snake Venom
Source: Toxins (Basel). 2020 Dec 11;12(12):791. doi: 10.3390/toxins12120791 (PMC7763748; doi:10.3390/toxins12120791)
Supplement: Supplementary file 1 [file toxins-12-00791-s001.zip › toxins-988488 corrected supple/Supplementary_Table_4.xlsx]

## Sheet: Table_Supplementary_4
Table S4: Expression levels of independent isoforms in the venom of individual Bothrops jararacussu snakes
Toxin Group	Code	Normalized Total Spectral Count (TSC)																			Normalized Exclusive Unique Spectrum Count (EUSC)
		BJSU01	BJSU02	BJSU03	BJSU04	BJSU05	BJSU06	BJSU07	BJSU08	BJSU09	BJSU10	BJSU11	BJSU12	BJSU13	BJSU14	BJSU15	BJSU16	BJSU17	BJSU18	BJSU19	BJSU01	BJSU02	BJSU03	BJSU04	BJSU05	BJSU06	BJSU07	BJSU08	BJSU09	BJSU10	BJSU11	BJSU12	BJSU13	BJSU14	BJSU15	BJSU16	BJSU17	BJSU18	BJSU19
Cysteine-rich Secretory Protein	BJSUCRISP001	343.013	67.4836	262.093	74.238	203.622	60.728	247.588	242.701	243.637	251.834	333.71	229.698	179.494	320.486	73.9655	101.266	111.091	251.33	62.4832	29.2683	10.3846	23.2791	11.3014	19.0202	10.5263	21.6578	24.75	21.0526	23.3083	23.3766	23.8683	21.7391	24.7849	11.9048	13.3333	20.9115	31.3953	13.2743
C-Type Lectin	BJSUCTL001	173.97	114.633	103.96	65.8967	56.8688	46.8477	0	90.0106	65.3132	77.8246	46.4862	13.2336	59.8312	0	17.6107	0	0	72.8508	0	2.5825	3.46154	1.50188	3.08219	0.864553	3.15789	0	0.75	0.809717	2.25564	1.11317	0.823045	4.34783	0	1.19048	0	0	1.74419	0
	BJSUCTL002	0	0	0	0	0	0	0	0	0	0	0	0	0	0	0	0	0	0	0	0	0	0	0	0	0	0	0	0	0	0	0	0	0	0	0	0	0	0
	BJSUCTL003	27.0802	31.4308	60.0324	31.6976	19.262	17.3504	15.159	17.6807	26.4183	24.484	84.6717	17.015	0	0	0	0	0	0	0	4.30416	5.76923	5.25657	4.10959	3.45821	3.15789	2.40642	3.75	4.8583	3.7594	6.67904	2.46914	0	0	0	0	0	0	0
	BJSUCTL004	101.759	48.9947	131.782	47.5464	120.162	38.172	87.3427	187.255	181.258	125.039	87.9922	68.0589	85.473	81.8264	21.1334	18.9871	0	83.7783	45.4428	8.60832	6.92308	8.26033	7.19178	7.78098	5.26316	8.02139	9	8.09717	9.02256	7.79221	7.40741	2.89855	7.22892	2.38095	4	0	5.23256	1.32743
	BJSUCTL005	57.443	14.7909	133.975	14.1801	48.6132	78.0795	40.4228	64.293	50.6357	54.2145	43.1657	75.6206	42.737	40.9137	0	0	0	34.604	0	9.46915	4.61538	9.7622	4.10959	7.78098	2.10526	7.21925	7.5	8.90688	6.76692	5.56586	2.46914	1.44928	1.0327	0	0	0	1.74419	0
	BJSUCTL006	0	0	0	0	0	0	0	0	0	0	0	0	0	0	0	0	0	0	0	0	0	0	0	0	0	0	0	0	0	0	0	0	0	0	0	0	0	0
	BJSUCTL007	98.4736	59.1637	79.7983	73.4042	80.7163	88.4897	68.5751	81.1702	68.9818	74.3261	83.0119	58.6066	25.6418	36.822	31.6996	13.9245	0	140.24	68.1637	4.30416	6.92308	4.50563	7.19178	5.18732	7.36842	4.0107	3.75	4.04858	4.51128	3.33952	4.11523	1.44928	4.13081	2.38095	1.33333	0	5.23256	1.32743
	BJSUCTL008	0	0	51.2473	0	82.5509	0	0	4.82193	0	13.9913	16.6026	56.7159	0	0	0	0	0	0	0	0	0	1.50188	0	1.72911	0	0	0.75	0	3.00752	1.11317	0.823045	0	0	0	0	0	0	0
	BJSUCTL009	0	0	0	33.3653	0	0	0	0	0	17.4889	16.6026	0.945262	0	0	58.7033	0	0	0	0	0	0	0	2.05479	0	0	0	0	0	0.75188	1.11317	0.823045	0	0	2.38095	0	0	0	0
	BJSUCTL011	109.966	110.003	103.229	62.5604	83.4681	54.6551	0	117.333	97.6028	97.9343	104.592	0	42.737	60.0065	29.3511	0	0	96.5273	0	4.30416	8.07692	3.00375	6.16438	2.59366	4.21053	0	2.25	0.809717	2.25564	3.33952	0	4.34783	1.0327	3.57143	0	0	1.74419	0
	BJSUCTL023	154.278	147.909	108.355	154.314	88.0546	139.672	26.7085	75.5438	110.81	74.3261	78.0306	44.4271	14.246	12.274	22.3077	11.3927	13.2248	112.914	56.8027	11.1908	16.1538	7.50939	15.411	11.2392	15.7895	2.40642	8.25	8.90688	8.27068	8.90538	5.76132	2.89855	1.0327	2.38095	2.66667	1.60858	6.97674	2.65487
	BJSUCTL025	0	0	0	0	54.117	0	0	0	0	39.3493	16.6026	0	81.1992	17.7292	0	0	0	0	0	0	0	0	0	1.72911	0	0	0	0	1.50376	2.22635	0	4.34783	2.0654	0	0	0	0	0
	BJSUCTL026	0	0	0	14.1801	0	0	17.3238	0	0	0	33.2042	0.945262	85.473	72.2805	322.862	458.23	428.479	132.953	246.522	0	0	0	6.16438	0	0	4.0107	0	0	0	1.11317	0.823045	1.44928	8.26162	34.5238	48	49.866	13.9535	30.531
Venom glutaminyl cyclase	BJSUGLUT001	58.2637	14.7909	54.9075	58.3902	66.958	15.6159	51.9723	39.3799	95.401	44.5956	36.5247	77.5112	24.2172	70.9169	39.9184	37.9753	0	0	90.8856	14.6341	6.92308	11.2641	3.08219	12.1037	5.26316	10.4278	7.5	17.004	8.27068	10.0186	13.1687	10.1449	14.4578	9.52381	9.33333	0	0	3.9823
Hyaluronidase	BJSUHYAL001	16.4124	0	0.732097	0	18.3447	0	0	0	0	26.2328	0	0	0	0	0	0	0	0	0	0.860832	0	0.750939	0	0.864553	0	0	0	0	1.50376	0	0	0	0	0	0	0	0	0
L-amino Acid Oxidase	BJSULAAO001	311.011	285.653	241.589	208.538	268.746	184.792	239.649	229.044	299.417	255.335	268.959	282.637	170.942	139.103	219.551	235.442	248.623	504.494	190.86	3.44333	6.92308	3.75469	3.08219	3.45821	2.10526	2.40642	3.75	4.04858	3.00752	4.45269	3.29218	1.44928	3.09811	4.7619	2.66667	3.21716	3.48837	2.65487
	BJSULAAO002	0	0	0	0	0	0	0	0	0	0	0	0	0	129.558	167.89	0	189.109	0	149.959	0	0	0	0	0	0	0	0	0	0	0	0	0	2.0654	0	0	1.60858	0	1.32743
	BJSULAAO004	283.112	285.653	215.97	220.212	239.399	197.796	219.442	209.754	270.06	234.346	232.436	262.787	219.384	128.194	243.036	258.227	269.78	489.919	204.487	30.1291	33.4615	29.2866	21.5753	29.3948	23.1579	24.0642	28.5	25.9109	30.0752	23.3766	27.1605	21.7391	19.6213	25	29.3333	28.9544	52.3256	29.2035
Phospholipase A2	BJSUPLA002	54.1604	63.7857	95.9049	39.2041	125.657	261.13	56.3037	76.3483	151.17	138.157	215.829	480.189	1303.44	353.221	703.262	1056.93	1735.07	859.636	884.991	10.33	12.6923	11.2641	10.274	13.8329	24.2105	11.2299	11.25	12.1457	11.2782	16.6976	17.284	53.6232	13.4251	40.4762	45.3333	62.7346	36.6279	45.1327
	BJSUPLA004	64.0084	0	46.1223	0	102.73	0	46.9199	51.4342	50.6357	24.484	94.6332	89.8	250.724	117.286	328.739	394.94	398.059	216.726	349.903	1.72166	0	1.50188	0	1.72911	0	0.802139	3	1.61943	0.75188	1.11317	4.11523	8.69565	3.09811	7.14286	8	11.2601	3.48837	9.29204
	BJSUPLA005	31.1835	71.1816	41.7293	56.7216	36.6895	167.436	26.7085	31.343	44.0314	43.7217	92.9725	133.279	294.885	130.922	399.184	596.204	510.476	216.726	546.448	1.72166	1.15385	3.00375	2.05479	2.59366	7.36842	1.60428	2.25	3.23887	2.25564	3.33952	4.11523	15.942	6.19621	17.8571	24	25.7373	10.4651	25.2212
	BJSUPLA007	209.261	111.855	155.209	108.438	188.953	150.081	103.227	245.921	111.55	76.9497	164.367	152.186	151.002	151.375	208.984	224.049	240.686	311.436	203.354	5.16499	5.76923	4.50563	6.16438	6.05187	5.26316	5.61497	4.5	4.04858	3.00752	6.67904	6.58436	17.3913	6.19621	15.4762	18.6667	25.7373	8.72093	17.2566
	BJSUPLA008	489.085	307.836	415.831	206.031	414.588	396.47	245.428	401.834	276.658	341.029	249.034	394.171	294.885	163.657	259.469	332.91	324.009	269.544	261.292	13.7733	19.6154	13.5169	16.4384	15.562	21.0526	13.6364	13.5	14.5749	12.782	13.3581	16.4609	15.942	14.4578	22.619	18.6667	20.9115	15.6977	14.6018
Phospholipase B	BJSUPLB001	44.3133	46.2218	66.621	58.3902	58.7034	86.7542	102.497	67.508	68.2479	53.3405	39.8452	58.6066	0	21.8209	0	50.6334	13.2248	16.3918	68.1637	13.7733	3.46154	15.0188	4.10959	12.9683	7.36842	17.6471	15	16.1943	10.5263	11.1317	13.1687	0	8.26162	0	1.33333	1.60858	6.97674	3.9823
Snake Venom Metalloproteinase PI class	BJSUSVMPI001	0	0	0	0	0	0	47.6418	0	0	0	0	0	0	279.579	396.833	0	15.8699	0	404.442	0	0	0	0	0	0	1.60428	0	0	0	0	0	0	9.29432	15.4762	0	3.21716	0	18.5841
Snake Venom Metalloproteinase PII class	BJSUSVMPII001	201.869	90.5945	272.345	231.895	254.992	171.778	285.853	311.018	317.029	348.9	421.695	310.992	215.103	340.949	144.405	56.9624	55.5443	402.497	124.97	15.495	10.3846	18.0225	15.411	18.1556	17.8947	16.0428	23.25	20.2429	20.3008	17.8108	17.284	18.8406	18.5886	10.7143	10.6667	9.65147	20.9302	11.9469
	BJSUSVMPII002	269.162	888.381	623.751	444.597	781.483	955.167	676.363	1027.91	231.161	292.057	400.111	478.303	136.756	361.403	0	0	0	131.128	93.1577	16.3558	36.9231	17.2716	21.5753	22.4784	33.6842	19.2513	21	14.5749	15.7895	23.3766	17.284	8.69565	18.5886	0	0	0	19.186	1.32743
	BJSUSVMPII004	0	92.4435	53.4428	94.258	73.379	56.3907	85.8989	139.035	0	41.9729	78.0306	90.7449	292.038	151.375	471.969	274.686	163.984	140.24	481.692	0	2.30769	8.26033	9.24658	8.64553	5.26316	8.02139	9.75	0	6.76692	6.67904	7.40741	17.3913	12.3924	23.8095	20	14.4772	12.2093	34.5133
	BJSUSVMPII006	185.456	119.253	143.496	105.103	155.015	121.458	142.922	229.044	151.911	262.328	175.988	129.498	0	0	48.1361	24.0508	0	61.9233	0	6.02582	6.92308	5.25657	7.19178	6.05187	8.42105	4.81283	4.5	5.66802	5.26316	6.67904	4.11523	0	0	3.57143	1.33333	0	5.23256	0
	BJSUSVMPII007	116.523	0	143.496	0	0	0	221.601	0	132.096	224.729	0	0	109.687	248.207	0	0	0	0	0	0.860832	0	0.750939	0	0	0	1.60428	0	0.809717	0.75188	0	0	15.942	13.4251	0	0	0	0	0
Snake Venom Metalloproteinase PIII class	BJSUSVMPIII001	217.458	54.5417	210.844	72.5704	197.202	70.271	192.005	229.851	264.183	292.935	234.095	236.318	162.4	233.208	200.767	307.592	236.718	322.362	259.025	26.6858	9.23077	24.03	10.274	23.3429	8.42105	22.4599	24	23.4818	28.5714	20.0371	27.1605	20.2899	22.7194	27.381	28	27.3458	31.3953	19.9115
	BJSUSVMPIII002	291.319	560.203	330.172	400.389	338.462	475.413	312.56	311.825	212.818	346.276	381.854	173.931	170.942	264.57	52.8331	60.7596	25.1265	50.9958	53.3954	30.1291	47.3077	28.5357	39.0411	32.853	41.0526	26.4706	32.25	24.2915	28.5714	32.282	22.2222	23.1884	25.8176	8.33333	6.66667	4.82574	12.2093	6.63717
	BJSUSVMPIII003	266.698	261.617	197.669	429.578	285.263	172.646	227.381	73.9369	254.65	201.116	273.935	140.842	17.0942	81.8264	173.756	184.806	26.4495	176.659	268.11	26.6858	28.8462	23.2791	40.0685	30.2594	22.1053	24.8663	9.75	26.7206	24.812	27.8293	16.4609	2.89855	8.26162	23.8095	25.3333	1.60858	22.6744	29.2035
	BJSUSVMPIII004	164.124	110.003	110.548	99.263	144.927	72.0066	142.202	83.5807	125.488	94.4386	166.026	92.6355	76.9254	170.475	86.8802	53.1652	31.7389	72.8508	149.959	19.7991	12.6923	16.5207	13.3562	17.2911	9.47368	16.8449	12.75	14.5749	17.2932	18.9239	18.107	13.0435	18.5886	5.95238	9.33333	11.2601	10.4651	13.2743
	BJSUSVMPIII005	311.011	300.438	193.274	450.439	247.658	292.368	161.689	136.623	187.135	190.621	171.002	134.232	84.0484	148.648	46.9628	0	0	65.5651	0	13.7733	19.6154	14.2678	26.7123	12.9683	15.7895	9.62567	6.75	11.336	12.782	11.1317	9.87654	2.89855	7.22892	1.19048	0	0	8.72093	0
	BJSUSVMPIII006	0	346.658	145.688	284.442	188.953	368.705	187.676	173.587	0	71.7033	157.722	94.5262	0	135.012	0	0	0	0	0	0	5.76923	5.25657	3.08219	4.32277	5.26316	4.81283	7.5	0	1.50376	2.22635	3.29218	0	1.0327	0	0	0	0	0
	BJSUSVMPIII007	114.884	125.725	186.686	140.134	223.806	156.159	169.628	201.719	209.143	215.98	214.17	300.591	621.11	325.94	378.049	635.447	378.228	282.295	385.129	17.2166	12.6923	20.2753	18.4932	22.4784	21.0526	19.2513	18	20.2429	19.5489	23.3766	21.3992	46.3768	29.9484	44.0476	50.6667	49.866	26.1628	47.7876
	BJSUSVMPIII008	343.013	296.744	196.207	246.904	233.893	301.909	130.653	121.351	121.082	228.23	167.685	75.6206	160.977	150.011	0	0	0	142.055	0	6.88666	23.0769	11.2641	20.5479	12.1037	20	8.02139	7.5	6.47773	7.5188	11.1317	7.40741	15.942	9.29432	0	0	0	1.74419	0
	BJSUSVMPIII009	109.141	110.929	166.182	133.463	180.695	55.5234	141.482	145.465	232.633	130.286	194.245	191.885	169.518	241.39	126.796	154.432	52.8991	94.7059	181.775	12.0516	8.07692	15.0188	12.3288	12.9683	5.26316	13.6364	14.25	17.8138	14.2857	15.5844	14.8148	13.0435	19.6213	9.52381	13.3333	9.65147	8.72093	14.6018
	BJSUSVMPIII010	227.314	39.7508	112.01	155.982	173.36	46.8477	101.057	60.2746	136.492	107.551	146.101	37.8103	18.5188	118.649	23.4809	0	0	0	0	16.3558	5.76923	12.766	18.4932	15.562	8.42105	11.2299	6	17.8138	12.782	14.4712	5.76132	1.44928	11.3597	0	0	0	0	0
	BJSUSVMPIII011	0	433.562	158.133	317.805	191.706	429.435	192.735	234.666	0	106.683	129.493	169.207	118.239	115.922	0	0	0	0	0	0	16.1538	5.25657	13.3562	6.05187	15.7895	4.81283	6.75	0	2.25564	6.67904	5.76132	5.7971	6.19621	0	0	0	0	0
	BJSUSVMPIII012	416.873	188.583	225.491	343.669	229.312	0	140.762	94.0281	155.576	292.935	97.9566	88.8542	0	114.559	0	0	0	162.093	0	9.46915	1.15385	7.50939	6.16438	6.05187	0	2.40642	0.75	4.04858	6.76692	2.22635	0	0	3.09811	0	0	0	5.23256	0
	BJSUSVMPIII013	112.42	117.401	186.686	194.358	185.276	103.238	176.127	146.263	191.531	156.523	175.988	167.311	81.1992	144.557	69.2695	53.1652	39.6743	122.026	92.0216	2.5825	2.30769	4.50563	4.10959	4.32277	1.05263	4.0107	3	3.23887	3.00752	4.45269	3.29218	4.34783	5.16351	1.19048	1.33333	1.60858	6.97674	3.9823
	BJSUSVMPIII014	179.713	200.601	236.464	291.112	255.906	228.166	241.819	269.228	253.91	271.945	439.961	255.224	205.138	231.845	156.148	92.4048	17.192	103.812	179.499	18.0775	30	18.0225	32.8767	21.6138	27.3684	18.4492	24	20.2429	26.3158	24.4898	27.1605	26.087	22.7194	21.4286	13.3333	4.82574	13.9535	22.5664
	BJSUSVMPIII015	60.7257	87.8215	55.6393	164.33	0	104.971	73.6275	93.2246	64.5793	83.071	121.199	77.5112	0	54.5513	68.0952	56.9624	0	45.5315	0	2.5825	1.15385	2.25282	2.05479	0	8.42105	2.40642	14.25	1.61943	3.7594	5.56586	3.29218	0	3.09811	1.19048	1.33333	0	3.48837	0
	BJSUSVMPIII016	217.458	269.931	222.557	206.87	254.078	242.048	215.832	166.36	180.527	231.722	89.652	213.63	408.843	132.285	0	224.049	0	111.1	0	11.1908	17.3077	11.2641	9.24658	12.9683	11.5789	12.8342	11.25	10.5263	12.782	6.67904	11.5226	10.1449	7.22892	0	0	0	1.74419	0
	BJSUSVMPIII017	272.441	0	347.011	0	272.413	0	381.851	339.947	278.13	423.221	268.959	390.39	0	260.479	0	0	0	0	0	13.7733	0	12.766	0	10.3746	0	12.8342	11.25	12.1457	12.782	11.1317	13.9918	0	5.16351	0	0	0	0	0
	BJSUSVMPIII018	0	0	0	0	0	0	0	0	0	0	0	0	0	0	0	0	0	0	120.418	0	0	0.750939	0	0.864553	0	0	0	0	0	0	0	0	0	0	0	0	0	2.65487
	BJSUSVMPIII019	221.561	0	68.0847	0	0	0	121.274	14.4658	30.0879	132.042	0	28.3579	12.8214	111.832	38.7441	25.3162	0	0	0	2.5825	0	0	0	0	0	13.6364	0.75	0.809717	2.25564	0	0.823045	4.34783	13.4251	2.38095	1.33333	0	0	0
	BJSUSVMPIII021	142.783	195.055	254.775	155.153	212.795	196.938	214.382	242.701	146.775	215.112	180.965	204.181	189.469	280.943	205.458	227.854	72.7363	131.128	214.715	7.74749	19.6154	23.2791	22.6027	23.3429	22.1053	20.8556	21.75	7.28745	13.5338	12.2449	21.3992	30.4348	25.8176	25	26.6667	12.8686	22.6744	31.8584
	BJSUSVMPIII022	0	83.1996	65.1564	95.0918	0	75.4767	57.7475	142.245	85.861	132.91	162.698	155.967	37.0386	62.7336	126.796	137.974	0	145.704	79.5246	0	4.61538	0.750939	4.10959	0	6.31579	0	14.25	1.61943	9.77444	11.1317	10.6996	2.89855	1.0327	14.2857	14.6667	0	13.9535	5.30973
Snake Venom Nucleotidase	BJSUSVNUC001	97.653	16.6399	70.2813	13.3463	44.0268	27.7617	101.057	78.7588	102.739	74.3261	91.3127	135.175	45.5852	96.8324	32.8739	36.7089	76.7035	71.0294	31.8097	23.2425	5.76923	18.7735	4.10959	12.1037	7.36842	20.0535	20.25	22.6721	20.3008	16.6976	24.6914	13.0435	18.5886	9.52381	9.33333	20.9115	19.186	7.9646
Snake Venom Serine Protease	BJSUSVSP002	0	130.345	0	142.64	0	137.077	86.6208	0	161.443	78.6985	0	0	0	0	174.931	105.067	191.761	83.7783	97.706	0	9.23077	0	7.19178	0	7.36842	4.81283	0	6.47773	0.75188	0	0	0	0	9.52381	5.33333	11.2601	5.23256	5.30973
	BJSUSVSP003	186.281	46.2218	135.437	18.3513	120.162	95.4299	121.274	125.368	136.492	133.788	106.251	207.01	109.687	124.104	100.969	105.067	134.89	65.5651	85.2051	14.6341	11.5385	12.015	7.19178	11.2392	17.8947	10.4278	13.5	12.1457	12.782	10.0186	13.1687	17.3913	10.327	19.0476	17.3333	24.1287	6.97674	11.9469
	BJSUSVSP004	100.935	70.2566	82.7267	80.0779	90.8064	85.0196	77.9589	87.5992	111.55	79.5734	96.2978	118.154	95.4452	107.741	115.054	105.067	108.438	134.777	87.4773	3.44333	8.07692	3.00375	5.13699	3.45821	6.31579	2.40642	4.5	3.23887	3.00752	5.56586	4.11523	1.44928	4.13081	8.33333	5.33333	8.0429	5.23256	5.30973
	BJSUSVSP006	73.0348	109.087	45.3905	125.125	61.4543	147.486	58.4694	40.1834	82.9254	71.7033	107.919	89.8	212.256	102.287	232.469	258.227	286.979	225.838	229.485	2.5825	1.15385	1.50188	1.0274	1.72911	3.15789	2.40642	1.5	3.23887	2.25564	3.33952	3.29218	4.34783	4.13081	5.95238	6.66667	8.0429	5.23256	5.30973
	BJSUSVSP007	67.2901	90.5945	60.0324	105.103	53.1997	110.181	39.7009	63.4895	80.7236	42.8468	56.4478	77.5112	151.002	62.7336	158.498	162.03	149.437	63.7447	123.827	5.16499	5.76923	5.25657	6.16438	2.59366	6.31579	3.20856	7.5	6.47773	2.25564	4.45269	6.58436	7.24638	4.13081	9.52381	8	6.43432	3.48837	7.9646
	BJSUSVSP008	76.3175	159.001	133.244	158.488	46.7787	162.227	132.093	148.675	162.184	82.1961	127.835	159.749	254.994	193.655	217.2	205.068	255.233	105.636	178.366	6.02582	1.15385	6.00751	1.0274	3.45821	1.05263	6.41711	6	7.28745	4.51128	7.79221	5.76132	1.44928	8.26162	1.19048	1.33333	1.60858	6.97674	1.32743
	BJSUSVSP009	130.473	116.475	121.531	135.97	148.595	150.081	228.82	86.7957	250.976	153.899	136.138	282.637	192.316	109.104	201.942	197.47	239.37	224.014	185.175	15.495	10.3846	13.5169	10.274	14.6974	9.47368	20.0535	11.25	20.2429	12.782	15.5844	18.107	14.4928	11.3597	13.0952	13.3333	16.0858	12.2093	14.6018
	BJSUSVSP010	55.8017	28.6579	36.6053	30.0289	33.9376	31.2318	30.3171	44.2018	68.9818	62.0845	56.4478	67.114	44.1616	88.6462	62.225	43.0379	46.2867	162.093	42.0345	7.74749	2.30769	6.00751	2.05479	3.45821	6.31579	4.0107	6	7.28745	7.5188	8.90538	8.23045	2.89855	10.327	4.7619	4	4.82574	6.97674	3.9823
	BJSUSVSP013	0	166.399	0	212.702	0	123.195	152.31	0	201.073	0	0	0	0	64.0981	162.024	94.9367	239.37	78.3141	105.658	0	3.46154	0	3.08219	0	3.15789	1.60428	0	2.42915	0	0	0	0	0	3.57143	4	4.82574	1.74419	3.9823
	BJSUSVSP014	0	130.345	0	121.779	0	128.394	70.0189	0	116.687	0	0	0	0	0	140.89	96.2031	166.636	27.3193	96.565	0	4.61538	0	5.13699	0	4.21053	1.60428	0	1.61943	0	0	0	0	0	3.57143	2.66667	3.21716	1.74419	2.65487
	BJSUSVSP015	127.194	77.6526	90.78	99.263	110.989	85.0196	111.166	96.4395	132.096	97.0661	94.6332	111.544	133.908	121.377	131.498	132.908	134.89	156.63	101.106	22.3816	11.5385	17.2716	10.274	17.2911	9.47368	17.6471	18.75	21.0526	19.5489	15.5844	16.4609	13.0435	18.5886	13.0952	12	14.4772	22.6744	9.29204
	BJSUSVSP017	141.144	85.0476	135.437	110.106	140.336	90.2253	132.823	147.07	157.779	134.666	146.101	168.254	119.662	178.656	143.24	136.712	156.047	194.873	113.609	3.44333	2.30769	4.50563	3.08219	3.45821	3.15789	4.81283	5.25	3.23887	4.51128	4.45269	3.29218	1.44928	4.13081	4.7619	5.33333	8.0429	6.97674	3.9823
	BJSUSVSP019	0	105.383	0	126.792	0	121.458	70.7408	0	135.761	61.2096	0	0	0	0	140.89	88.6076	154.731	85.5998	101.106	0	4.61538	0	5.13699	0	5.26316	3.20856	0	3.23887	0.75188	0	0	0	0	4.7619	4	6.43432	3.48837	5.30973
	BJSUSVSP021	37.7479	0	21.2306	0	21.0966	0	24.5428	24.1096	0	19.2377	26.5641	26.4673	48.4344	81.8264	35.2224	25.3162	0	12.7489	0	3.44333	0	1.50188	0	1.72911	0	1.60428	2.25	0	3.00752	2.22635	4.11523	2.89855	1.0327	1.19048	4	0	1.74419	0
	BJSUSVSP022	77.1382	137.743	117.135	165.159	77.0471	184.792	127.044	132.605	143.831	71.7033	111.237	146.519	300.579	166.384	208.984	234.181	234.076	152.991	194.269	2.5825	8.07692	5.25657	8.21918	1.72911	9.47368	4.81283	6	4.8583	3.00752	4.45269	5.76132	11.5942	6.19621	8.33333	10.6667	11.2601	6.97674	10.6195
	BJSUSVSP023	25.4388	0	11.7135	0	0	0	21.6552	0	0	16.614	83.0119	6.61682	0	30.0032	21.1334	0	19.8372	20.0336	18.1775	0.860832	0	0	0	0	0	0.802139	0	0	0.75188	1.11317	0.823045	0	4.13081	3.57143	0	1.60858	3.48837	2.65487
	BJSUSVSP024	76.3175	244.979	45.3905	306.96	57.7861	138.803	168.188	61.8816	193.734	51.5918	28.2239	35.9196	102.569	64.0981	184.323	131.647	322.683	58.2804	148.825	5.16499	18.4615	3.00375	22.6027	3.45821	13.6842	11.2299	5.25	16.1943	5.26316	1.11317	2.46914	13.0435	4.13081	17.8571	14.6667	25.7373	3.48837	17.2566
Vascular Endothelial Growth Factor	BJSUVEGF001	120.627	46.2218	72.4778	38.3703	25.682	35.5691	61.3561	75.5438	66.781	45.4705	23.2436	64.2776	56.982	46.3689	93.9246	0	33.0619	18.2122	15.9053	7.74749	6.92308	6.00751	6.16438	6.91643	5.26316	7.21925	6.75	6.47773	6.01504	4.45269	5.76132	5.7971	4.13081	1.19048	0	6.43432	1.74419	3.9823
Venom Nerve Growth Factor	BJSUVNGF001	59.0844	19.4129	31.4804	24.1901	25.682	32.099	18.0457	35.3614	27.1522	33.228	29.8837	24.5766	47.0098	31.3668	57.529	29.1144	40.9964	29.1407	35.2179	7.74749	6.92308	6.00751	7.19178	6.05187	7.36842	4.81283	5.25	7.28745	5.26316	4.45269	4.11523	10.1449	4.13081	8.33333	5.33333	4.82574	8.72093	5.30973
Venom Phosphodiesterase	BJSUPDE002	78.7795	64.7107	114.212	0.834142	103.644	32.9663	127.764	130.193	92.4654	105.805	89.652	143.68	71.228	109.104	21.1334	51.8988	10.5796	54.6376	90.8856	22.3816	3.46154	24.781	1.0274	21.6138	11.5789	28.877	24.75	22.6721	27.0677	17.8108	27.9835	5.7971	18.5886	5.95238	16	6.43432	12.2093	5.30973
Waprin	BJSUWAP001	0	0	0	0	0	0	0	0	0	0	0	0	0	12.274	0	0	0	0	0	0	0	0	0	0	0	0	0	0	0	0	0	0	4.13081	0	0	0	0	0
