# Supplementary material for: Size Matters: An Evaluation of the Molecular Basis of Ontogenetic Modifications in the Composition of Bothrops jararacussu Snake Venom
Source: Toxins (Basel). 2020 Dec 11;12(12):791. doi: 10.3390/toxins12120791 (PMC7763748; doi:10.3390/toxins12120791)
Supplement: Supplementary file 1 [file toxins-12-00791-s001.zip › toxins-988488 corrected supple/Supplementary_Table_5.xlsx]

## Sheet: Table_Supplementary_ 5
Table S5: Abundance of trancripts coding for the toxin isoforms in venom glands of individual Bothrops jararacussu snakes
Toxin Group	Code	Transcripts Per Million (TPM)
		BJSU02	BJSU04	BJSU06	BJSU13	BJSU15	BJSU17
Bradykinin Potentiating Peptide	BJSUBPP001	0.00	2081.29	0.00	16.62	106.43	0.16
	BJSUBPP002	0.50	15417.03	0.00	0.39	31.34	5555.81
	BJSUBPP003	0.00	15143.03	0.00	0.17	1856.34	10319.64
Cysteine-rich Secretory Protein	BJSUCRISP001	2596.99	22.87	1326.03	2447.21	988.35	895.79
	BJSUCRISP002	0.34	0.00	0.00	0.00	0.47	0.00
C-Type Lectin	BJSUCTL001	3815.53	3537.68	2238.24	130.35	16.93	1.97
	BJSUCTL002	9588.62	4898.96	7931.14	172.86	30.18	6.05
	BJSUCTL003	685.82	1513.58	459.33	0.33	0.22	0.00
	BJSUCTL004	6399.45	6963.97	0.35	1174.76	0.00	7.48
	BJSUCTL005	2282.10	5717.69	0.00	0.55	0.00	1.51
	BJSUCTL006	0.60	8798.71	7816.33	5705.60	4787.88	8765.90
	BJSUCTL007	9915.95	11095.96	4986.43	56.29	4158.78	5009.23
	BJSUCTL008	0.00	751.33	0.00	0.00	0.41	0.00
	BJSUCTL009	956.39	710.18	18.93	2905.21	7.05	417.85
	BJSUCTL011	0.78	10.47	3.69	0.40	0.00	0.00
	BJSUCTL014	32.37	0.00	0.00	0.00	4.99	1.04
	BJSUCTL015	0.00	0.00	0.00	0.00	0.09	0.14
	BJSUCTL016	1850.25	796.40	825.64	1213.46	32.23	7.75
	BJSUCTL017	0.49	0.35	1.43	0.00	0.09	0.00
	BJSUCTL018	25.16	269.43	33.34	18.55	651.00	2743.19
	BJSUCTL019	0.00	0.14	0.00	0.00	0.17	0.00
	BJSUCTL020	0.00	0.00	0.00	0.00	0.11	0.35
	BJSUCTL021	0.00	0.00	0.00	0.58	0.00	0.55
	BJSUCTL022	0.00	0.00	0.44	0.63	0.18	6.42
	BJSUCTL023	0.00	2.01	1.81	4.58	0.00	0.00
	BJSUCTL024	9.57	0.37	0.53	0.00	0.42	0.00
	BJSUCTL025	0.00	0.00	0.00	2796.73	0.00	0.00
	BJSUCTL026	1.12	0.00	0.23	1676.21	29677.62	44398.12
	BJSUCTL027	0.00	0.17	0.00	0.00	0.00	0.00
	BJSUCTL029	41.91	50.78	26.51	168.07	18.61	21.85
	BJSUCTL030	2424.41	0.00	1216.84	0.00	0.10	0.00
Cystatin	BJSUCYS001	7.26	9.23	4.66	34.80	7.52	4.35
	BJSUCYS002	0.00	7.25	0.00	0.00	0.00	0.00
Venom glutaminyl cyclase	BJSUGLUT001	742.25	769.24	654.37	1009.97	333.87	713.10
Hyaluronidase	BJSUHYAL001	30.23	49.73	39.45	54.99	9.52	1.72
	BJSUHYAL002	0.00	0.00	0.00	0.00	0.24	0.33
	BJSUHYAL003	0.97	0.00	0.90	0.20	0.10	0.09
Kunitz-type protease inhibitor	BJSUKUN002	0.00	0.00	0.00	0.00	0.00	38.10
	BJSUKUN005	0.00	4.32	0.00	0.00	0.00	28.56
	BJSUKUN006	21.69	15.68	22.21	7.14	14.03	133.72
	BJSUKUN007	0.00	0.00	0.00	68.18	0.15	4.94
L-amino Acid Oxidase	BJSULAAO001	0.00	0.93	0.26	236.59	542.91	18.75
	BJSULAAO002	0.00	4.09	3.25	99.56	50.03	86.94
	BJSULAAO003	0.00	0.00	0.73	0.91	0.00	0.07
	BJSULAAO004	2919.75	0.33	0.69	4069.43	1098.34	0.28
Phospholipase A2	BJSUPLA2001	48313.35	103445.10	27546.91	14667.73	2184.44	7339.59
	BJSUPLA2002	7070.88	9024.43	17806.40	78826.43	5756.38	193519.75
	BJSUPLA2003	2.37	8.08	1.84	17.23	0.13	15.60
	BJSUPLA2004	142.35	118.99	2.25	9924.94	9477.00	20207.69
	BJSUPLA2005	1012.65	255.33	1741.38	33603.49	36128.88	54947.88
	BJSUPLA2006	0.00	4.00	0.00	1.59	0.00	8.74
	BJSUPLA2007	0.89	7.84	0.82	1.07	0.00	2.38
	BJSUPLA2008	12.46	13.06	11.51	175.96	0.00	691.13
	BJSUPLA2009	0.00	1.11	0.53	6.04	12.62	0.00
	BJSUPLA2010	1.07	1.37	0.00	1.43	2.33	3.13
PLA2inhibitor	BJSUPLA2inhibitor001	0.00	0.00	0.00	7.40	0.00	0.00
	BJSUPLA2inhibitor002	0.00	0.00	1.46	0.00	0.08	0.00
	BJSUPLA2inhibitor005	0.74	2.54	1.98	13.13	0.43	2.18
	BJSUPLA2inhibitor006	1.07	0.38	1.07	20.80	0.37	0.00
	BJSUPLA2inhibitor007	0.22	0.89	0.26	15.20	0.07	0.05
Phospholipase B	BJSUPLB001	474.40	1.77	276.87	823.45	96.80	143.22
PI-class Snake Venom Metalloproteinase	BJSUSVMPI001	0.62	72.47	0.34	2.06	19389.74	0.00
	BJSUSVMPI002	12.39	386.09	36.67	6744.11	7133.36	588.19
PII-class Snake Venom Metalloproteinase	BJSUSVMPII001	1448.42	8993.34	8047.48	28549.40	2574.09	461.40
	BJSUSVMPII002	41940.08	23933.96	42293.81	3670.03	2.96	1.39
	BJSUSVMPII003	14835.39	11622.73	13705.78	4092.85	409.66	159.90
	BJSUSVMPII004	92.66	983.50	57.23	32404.00	5360.24	4764.19
	BJSUSVMPII005	52.71	21.34	1.40	1584.51	2.67	0.00
	BJSUSVMPII006	0.00	6.53	1.71	0.17	0.27	0.07
	BJSUSVMPII007	1.10	3.00	1.52	8766.93	0.20	0.00
PIII-class Snake Venom Metalloproteinase	BJSUSVMPIII001	6168.09	8177.46	2335.67	6313.07	2669.29	2855.85
	BJSUSVMPIII002	12983.05	19068.73	12549.24	3127.33	20.71	0.79
	BJSUSVMPIII003	3426.68	9661.14	2179.49	0.32	1348.95	154.81
	BJSUSVMPIII004	1650.07	2022.40	597.14	1088.00	225.59	706.97
	BJSUSVMPIII005	0.23	7099.83	0.69	0.00	2.17	0.00
	BJSUSVMPIII006	9837.11	8811.52	13598.50	4422.28	7.74	2.03
	BJSUSVMPIII007	242.48	1600.29	197.08	12943.50	757.86	1470.41
	BJSUSVMPIII008	2.55	4472.99	1.90	1024.20	5.35	0.25
	BJSUSVMPIII009	1604.74	3369.26	15.44	6622.42	1975.86	2216.55
	BJSUSVMPIII010	0.28	4835.35	0.61	320.80	1.77	0.44
	BJSUSVMPIII011	15571.02	7235.44	11880.62	4346.30	11.34	13.46
	BJSUSVMPIII012	0.08	6180.47	0.09	0.00	0.17	0.00
	BJSUSVMPIII013	1881.05	5310.89	421.80	638.57	601.77	364.35
	BJSUSVMPIII014	935.15	2347.98	3565.11	2233.97	781.01	418.90
	BJSUSVMPIII015	0.47	2.00	1559.99	0.17	26.93	1.65
	BJSUSVMPIII016	6997.28	4420.27	4839.19	10328.39	375.73	265.18
	BJSUSVMPIII017	2.05	347.42	0.00	5.88	0.00	0.00
	BJSUSVMPIII018	0.00	21.63	5.22	0.32	0.07	0.00
	BJSUSVMPIII019	0.37	1275.67	0.86	2474.04	1.47	0.78
	BJSUSVMPIII020	0.17	58.52	0.12	1076.47	0.20	0.00
	BJSUSVMPIII021	571.18	481.51	380.82	3934.93	606.13	581.15
	BJSUSVMPIII022	3.70	0.96	54.85	0.00	1824.82	0.48
Snake Venom Nucleotidase	BJSUSVNUC001	965.14	683.44	834.36	2072.80	501.60	785.83
Snake Venom Serine Protease	BJSUSVSP001	351.82	1290.69	732.21	1171.71	1313.05	1030.13
	BJSUSVSP002	4348.25	4542.47	1587.73	0.00	1856.29	1363.15
	BJSUSVSP003	1113.32	1286.41	849.15	2040.98	819.23	1113.43
	BJSUSVSP004	759.28	1158.69	348.92	312.98	592.36	668.89
	BJSUSVSP005	2967.70	5332.86	1905.67	0.00	2012.77	2443.89
	BJSUSVSP006	386.01	839.07	683.35	2689.72	1791.37	1575.01
	BJSUSVSP007	414.70	496.73	418.03	295.01	520.61	98.63
	BJSUSVSP008	822.01	619.20	631.55	438.94	1184.24	464.50
	BJSUSVSP009	3753.81	2706.57	3800.74	3832.88	2974.74	2416.98
	BJSUSVSP010	409.80	706.19	726.19	660.70	716.19	647.34
	BJSUSVSP011	0.17	0.00	0.42	0.24	0.94	0.00
	BJSUSVSP012	7.08	2.78	0.64	1.29	0.57	0.14
	BJSUSVSP013	0.74	0.00	0.00	0.00	0.00	0.00
	BJSUSVSP014	0.00	0.00	0.00	0.00	0.00	0.19
	BJSUSVSP015	403.25	256.14	422.25	153.88	129.10	117.80
	BJSUSVSP016	68.37	0.00	0.00	73.68	0.00	0.83
	BJSUSVSP017	0.00	0.00	0.00	248.46	0.00	0.00
	BJSUSVSP018	0.00	5.95	0.00	0.00	0.00	0.00
	BJSUSVSP019	0.00	0.74	0.00	0.00	0.13	0.20
	BJSUSVSP020	32.04	13.44	26.27	50.69	25.58	28.00
	BJSUSVSP021	0.00	0.07	0.12	520.30	0.06	0.09
	BJSUSVSP022	0.00	297.00	5.86	117.32	0.00	0.00
	BJSUSVSP023	2.58	4.21	2.84	1.08	343.46	147.89
	BJSUSVSP024	5116.08	9204.32	1215.22	223.78	2164.56	3050.57
Vascular Endothelial Growth Factor	BJSUVEGF001	3630.79	519.42	2774.21	1172.15	60.33	6372.57
	BJSUVEGF003	6.18	0.00	0.00	0.00	1.72	2.27
	BJSUVEGF004	1.06	1.30	1.43	0.00	5.88	9.16
Venom Nerve Growth Factor	BJSUVNGF001	3944.39	7078.66	1832.36	5347.02	2181.81	2769.13
Venom Phosphodiesterase	BJSUPDE001	415.39	502.39	554.16	0.00	73.27	10.21
	BJSUPDE002	82.66	90.04	222.61	0.00	20.53	0.00
Waprin	BJSUWAP001	0.00	0.00	0.55	0.00	0.00	0.54
	BJSUWAP002	5.33	6.87	0.00	3.87	0.41	0.00
